# Supplementary material for: Global Trends and Current Status in Osteonecrosis of the Femoral Head: A Bibliometric Analysis of Publications in the Last 30 Years
Source: Front Endocrinol (Lausanne). 2022 Jun 15;13:897439. doi: 10.3389/fendo.2022.897439 (PMC9240286; doi:10.3389/fendo.2022.897439)
Supplement: Supplementary file 1 [file DataSheet_1.xlsx]

## Sheet: Top6 publications
Year	USA	CHINA	JAPAN	GERMANY	ENGLAND	SOUTH KOREA
1991	23	1	4	5	3	1
1992	31	1	18	4	2	2
1993	23	0	5	3	4	3
1994	21	0	6	1	3	1
1995	25	0	4	1	2	3
1996	37	1	13	6	7	0
1997	36	0	18	5	3	1
1998	33	2	7	7	4	3
1999	26	1	20	4	5	5
2000	42	0	21	4	4	5
2001	28	1	22	7	8	4
2002	28	0	9	15	4	7
2003	35	2	14	13	3	7
2004	56	2	19	11	4	8
2005	36	9	21	3	14	9
2006	56	7	23	13	14	6
2007	41	6	15	10	10	12
2008	38	24	26	11	13	21
2009	58	18	20	14	11	11
2010	44	32	26	10	21	12
2011	55	36	16	14	13	10
2012	54	38	17	13	8	15
2013	55	55	14	14	17	14
2014	42	70	14	17	16	8
2015	91	112	29	13	16	15
2016	67	113	30	13	15	20
2017	69	147	27	19	10	19
2018	60	139	34	15	19	14
2019	83	194	23	17	17	22
2020	76	235	29	21	13	23

## Sheet: Year
出版年	Publications	Percentage of total		出版年	Publications	Percentage of total	列1	列2	列3	列4	列5	列6
1991	61	1.105		1991	61	1.104	2001	102	1.847	2011	221	4.001
1992	79	1.431		1992	79	1.43	2002	105	1.901	2012	229	4.146
1993	64	1.16		1993	64	1.159	2003	121	2.191	2013	229	4.146
1994	55	0.997		1994	55	0.996	2004	152	2.752	2014	233	4.219
1995	52	0.942		1995	52	0.942	2005	132	2.39	2015	344	6.228
1996	86	1.558		1996	86	1.557	2006	171	3.096	2016	334	6.047
1997	92	1.667		1997	92	1.666	2007	146	2.643	2017	357	6.464
1998	81	1.468		1998	81	1.467	2008	187	3.386	2018	366	6.627
1999	81	1.468		1999	81	1.467	2009	206	3.73	2019	434	7.858
2000	114	2.066		2000	114	2.064	2010	208	3.766	2020	481	8.709
2001	102	1.848			765			1530			3228
2002	105	1.903
2003	121	2.192
2004	152	2.754
2005	132	2.392
2006	171	3.098
2007	146	2.645
2008	187	3.388
2009	206	3.733
2010	208	3.769
2011	221	4.004
2012	229	4.149
2013	229	4.149
2014	233	4.222
2015	344	6.233
2016	334	6.052
2017	357	6.469
2018	366	6.632
2019	434	7.864
2020	477	8.643

## Sheet: Country
国家/地区	记录	% of 5523
USA	1369	24.787
CHINA	1246	22.56
JAPAN	544	9.85
GERMANY	303	5.486
ENGLAND	283	5.124
SOUTH KOREA	281	5.088
FRANCE	192	3.476
INDIA	172	3.114
CANADA	144	2.607
ITALY	137	2.481
TAIWAN	133	2.408
SWITZERLAND	131	2.372
TURKEY	125	2.263
GREECE	96	1.738
BELGIUM	79	1.43
AUSTRALIA	75	1.358
SPAIN	67	1.213
AUSTRIA	62	1.123
ISRAEL	60	1.086
NETHERLANDS	60	1.086
SWEDEN	54	0.978
BRAZIL	53	0.96
IRAN	51	0.923
DENMARK	38	0.688
EGYPT	33	0.598
SAUDI ARABIA	32	0.579
POLAND	31	0.561
FINLAND	28	0.507
NORWAY	27	0.489
SCOTLAND	25	0.453
ROMANIA	24	0.435
IRELAND	20	0.362
HUNGARY	18	0.326
CZECH REPUBLIC	17	0.308
KUWAIT	17	0.308
LEBANON	13	0.235
SLOVENIA	13	0.235
ARGENTINA	11	0.199
BULGARIA	11	0.199
PAKISTAN	11	0.199
SERBIA	11	0.199
SINGAPORE	11	0.199
WALES	11	0.199
MEXICO	10	0.181
THAILAND	10	0.181
MOROCCO	9	0.163
NIGERIA	9	0.163
QATAR	9	0.163
NEW ZEALAND	7	0.127
VENEZUELA	7	0.127
CHILE	5	0.091
CROATIA	5	0.091
INDONESIA	5	0.091
MALAYSIA	5	0.091
NORTH IRELAND	5	0.091
PORTUGAL	5	0.091
SOUTH AFRICA	5	0.091
U ARAB EMIRATES	5	0.091
VIETNAM	5	0.091
COLOMBIA	4	0.072
HONG KONG	4	0.072
JAMAICA	4	0.072
RUSSIA	4	0.072
BAHRAIN	3	0.054
BOSNIA HERCEG	3	0.054
URUGUAY	3	0.054
BENIN	2	0.036
CUBA	2	0.036
CYPRUS	2	0.036
DEM REP CONGO	2	0.036
JORDAN	2	0.036
NEPAL	2	0.036
OMAN	2	0.036
SENEGAL	2	0.036
SLOVAKIA	2	0.036
TOGO	2	0.036
TUNISIA	2	0.036
ALBANIA	1	0.018
ALGERIA	1	0.018
BARBADOS	1	0.018
BELARUS	1	0.018
CAMBODIA	1	0.018
COTE IVOIRE	1	0.018
CZECHOSLOVAKIA	1	0.018
ETHIOPIA	1	0.018
GHANA	1	0.018
KOSOVO	1	0.018
LITHUANIA	1	0.018
LUXEMBOURG	1	0.018
MALAWI	1	0.018
MONTENEGRO	1	0.018
NAMIBIA	1	0.018
PHILIPPINES	1	0.018
SRI LANKA	1	0.018
SUDAN	1	0.018
UGANDA	1	0.018
UKRAINE	1	0.018
UZBEKISTAN	1	0.018
(7 记录 (0.127%) 不包含所分析字段的数据。)

## Sheet: Citation1
Country	Sum of timies cited	Average citations of per item	H index
USA	45314	33.1	94
PEOPLES R CHINA	13111	11.33	47
JAPAN	11023	20.26	48
ENGLAND	7190	25.41	45
GERMANY	5949	19.63	39
SOUTH KOREA	5590	19.89	39
SWITZERLAND	5188	39.6	35
FRANCE	5125	26.69	40
CANADA	4163	28.91	34
TAIWAN	3221	24.22	30
ITALY	2871	20.96	30
BELGIUM	2446	30.96	26
GREECE	2430	25.31	30
AUSTRALIA	2013	26.84	26
INDIA	1778	10.34	22
AUSTRIA	1719	27.73	25
ISRAEL	1667	27.78	20
TURKEY	1275	10.2	18
SWEDEN	1253	23.2	19
SPAIN	1139	17	19
NETHERLANDS	1131	18.85	19
FINLAND	825	29.46	15
DENMARK	781	20.55	16
NORWAY	589	21.81	13
SCOTLAND	560	22.4	12
SAUDI ARABIA	528	16.5	13
BRAZIL	522	9.85	14
POLAND	467	15.06	12
IRAN	433	8.49	12
EGYPT	309	9.36	11
IRELAND	276	13.8	8
MEXICO	270	27	6
WALES	254	23.09	8
CROATIA	243	48.6	3
KUWAIT	225	13.24	8
BULGARIA	218	19.82	5
CZECH REPUBLIC	210	12.35	9
ROMANIA	201	8.38	8
SLOVENIA	193	14.85	7
ARGENTINA	176	16	7
PORTUGAL	171	34.2	3
JAMAICA	166	41.5	3
HONG KONG	126	31.5	4
HUNGARY	124	6.89	7
SOUTH AFRICA	124	24.8	3
SINGAPORE	112	10.18	7
CHILE	96	19.2	4
SERBIA	88	8	5
NIGERIA	86	9.56	5
LEBANON	84	6.46	6
THAILAND	81	8.1	4
NEW ZEALAND	76	10.86	6
BAHRAIN	67	22.33	3
QATAR	48	5.33	5
INDONESIA	46	9.2	2
MOROCCO	40	4.44	3
COLOMBIA	39	9.75	3
URUGUAY	38	12.67	3
TUNISIA	38	19	1
RUSSIA	35	8.75	2
VENEZUELA	34	4.86	3
MALAYSIA	34	6.8	3
LITHUANIA	33	33	1
LUXEMBOURG	33	33	1
UKRAINE	33	33	1
MONTENEGRO	27	27	1
NAMIBIA	27	27	1
UZBEKISTAN	23	23	1
NORTH IRELAND	21	4.2	3
ALGERIA	18	18	1
VIETNAM	16	3.2	2
OMAN	16	8	1
DEM REP CONGO	15	7.5	1
SLOVAKIA	14	7	1
MALAWI	14	14	1
U ARAB EMIRATES	12	2.4	2
PAKISTAN	8	0.73	2
BELARUS	7	7	1
COTE IVOIRE	7	7	1
CZECHOSLOVAKIA	6	6	1
GHANA	5	5	1
PHILIPPINES	5	5	1
BOSNIA HERCEG	4	1.33	1
SENEGAL	4	2	2
TOGO	4	2	2
BENIN	3	1.5	1
CUBA	3	1.5	1
UGANDA	3	3	1
CYPRUS	2	1	1
NEPAL	1	0.5	1
ALBANIA	1	1	1
BARBADOS	1	1	1
CAMBODIA	1	1	1
ETHIOPIA	1	1	1
KOSOVO	1	1	1
SRI LANKA	1	1	1
JORDAN	0	0	0
SUDAN	0	0	0

## Sheet: Citation2
Country	Average citations of per item	H index
CROATIA	48.6	3
JAMAICA	41.5	3
SWITZERLAND	39.6	35
PORTUGAL	34.2	3
USA	33.1	94
LITHUANIA	33	1
LUXEMBOURG	33	1
UKRAINE	33	1
HONG KONG	31.5	4
BELGIUM	30.96	26
FINLAND	29.46	15
CANADA	28.91	34
ISRAEL	27.78	20
AUSTRIA	27.73	25
MEXICO	27	6
MONTENEGRO	27	1
NAMIBIA	27	1
AUSTRALIA	26.84	26
FRANCE	26.69	40
ENGLAND	25.41	45
GREECE	25.31	30
SOUTH AFRICA	24.8	3
TAIWAN	24.22	30
SWEDEN	23.2	19
WALES	23.09	8
UZBEKISTAN	23	1
SCOTLAND	22.4	12
BAHRAIN	22.33	3
NORWAY	21.81	13
ITALY	20.96	30
DENMARK	20.55	16
JAPAN	20.26	48
SOUTH KOREA	19.89	39
BULGARIA	19.82	5
GERMANY	19.63	39
CHILE	19.2	4
TUNISIA	19	1
NETHERLANDS	18.85	19
ALGERIA	18	1
SPAIN	17	19
SAUDI ARABIA	16.5	13
ARGENTINA	16	7
POLAND	15.06	12
SLOVENIA	14.85	7
MALAWI	14	1
IRELAND	13.8	8
KUWAIT	13.24	8
URUGUAY	12.67	3
CZECH REPUBLIC	12.35	9
PEOPLES R CHINA	11.33	47
NEW ZEALAND	10.86	6
INDIA	10.34	22
TURKEY	10.2	18
SINGAPORE	10.18	7
BRAZIL	9.85	14
COLOMBIA	9.75	3
NIGERIA	9.56	5
EGYPT	9.36	11
INDONESIA	9.2	2
RUSSIA	8.75	2
IRAN	8.49	12
ROMANIA	8.38	8
THAILAND	8.1	4
SERBIA	8	5
OMAN	8	1
DEM REP CONGO	7.5	1
SLOVAKIA	7	1
BELARUS	7	1
COTE IVOIRE	7	1
HUNGARY	6.89	7
MALAYSIA	6.8	3
LEBANON	6.46	6
CZECHOSLOVAKIA	6	1
QATAR	5.33	5
GHANA	5	1
PHILIPPINES	5	1
VENEZUELA	4.86	3
MOROCCO	4.44	3
NORTH IRELAND	4.2	3
VIETNAM	3.2	2
UGANDA	3	1
U ARAB EMIRATES	2.4	2
SENEGAL	2	2
TOGO	2	2
BENIN	1.5	1
CUBA	1.5	1
BOSNIA HERCEG	1.33	1
CYPRUS	1	1
ALBANIA	1	1
BARBADOS	1	1
CAMBODIA	1	1
ETHIOPIA	1	1
KOSOVO	1	1
SRI LANKA	1	1
PAKISTAN	0.73	2
NEPAL	0.5	1
JORDAN	0	0
SUDAN	0	0

## Sheet: Citation3
Country	H index
USA	94
JAPAN	48
PEOPLES R CHINA	47
ENGLAND	45
FRANCE	40
SOUTH KOREA	39
GERMANY	39
SWITZERLAND	35
CANADA	34
GREECE	30
TAIWAN	30
ITALY	30
BELGIUM	26
AUSTRALIA	26
AUSTRIA	25
INDIA	22
ISRAEL	20
SWEDEN	19
NETHERLANDS	19
SPAIN	19
TURKEY	18
DENMARK	16
FINLAND	15
BRAZIL	14
NORWAY	13
SAUDI ARABIA	13
SCOTLAND	12
POLAND	12
IRAN	12
EGYPT	11
CZECH REPUBLIC	9
WALES	8
IRELAND	8
KUWAIT	8
ROMANIA	8
ARGENTINA	7
SLOVENIA	7
SINGAPORE	7
HUNGARY	7
MEXICO	6
NEW ZEALAND	6
LEBANON	6
BULGARIA	5
NIGERIA	5
SERBIA	5
QATAR	5
HONG KONG	4
CHILE	4
THAILAND	4
CROATIA	3
JAMAICA	3
PORTUGAL	3
SOUTH AFRICA	3
BAHRAIN	3
URUGUAY	3
COLOMBIA	3
MALAYSIA	3
VENEZUELA	3
MOROCCO	3
NORTH IRELAND	3
INDONESIA	2
RUSSIA	2
VIETNAM	2
U ARAB EMIRATES	2
SENEGAL	2
TOGO	2
PAKISTAN	2
LITHUANIA	1
LUXEMBOURG	1
UKRAINE	1
MONTENEGRO	1
NAMIBIA	1
UZBEKISTAN	1
TUNISIA	1
ALGERIA	1
MALAWI	1
OMAN	1
DEM REP CONGO	1
SLOVAKIA	1
BELARUS	1
COTE IVOIRE	1
CZECHOSLOVAKIA	1
GHANA	1
PHILIPPINES	1
UGANDA	1
BENIN	1
CUBA	1
BOSNIA HERCEG	1
CYPRUS	1
ALBANIA	1
BARBADOS	1
CAMBODIA	1
ETHIOPIA	1
KOSOVO	1
SRI LANKA	1
NEPAL	1
JORDAN	0
SUDAN	0

## Sheet: Institutions
Institutions	Total publications×10	Sum of times cited×100	Average citations per item	H-index
KYUSHU UNIV	11.5	26.75	23.26	27
SHANGHAI JIAO TONG UNIV	10.7	16.76	15.66	20
OSAKA UNIV	7.4	19.82	26.78	27
SEOUL NATL UNIV	6.6	13.81	20.92	22
DALIAN UNIV	6.1	9.92	16.26	16
GUANGZHOU UNIV CHINESE MED	5.8	3.89	6.71	10
HOSP SPECIAL SURG	5.8	20.83	35.91	24
HUAZHONG UNIV SCI TECHNOL	5.8	8.32	14.34	19
DUKE UNIV	5.7	18.66	32.74	22
XI AN JIAO TONG UNIV	5.7	7.51	13.18	17
UNIV BERN	56
JOHNS HOPKINS UNIV	55
CHINA JAPAN FRIENDSHIP HOSP	52
CHINESE UNIV HONG KONG	45
FUDAN UNIV	44
TEXAS SCOTTISH RITE HOSP CHILDREN	44
SICHUAN UNIV	43
NAGOYA UNIV	42
SHANDONG UNIV	42
KYOTO PREFECTURAL UNIV MED	40
CHANG GUNG UNIV	39
PEKING UNIV	38
UNIV CALIF LOS ANGELES	38
MAYO CLIN	36
UNIV VIRGINIA	36
CHINESE ACAD MED SCI	35
HARVARD UNIV	35
SINAI HOSP	35
STANFORD UNIV	35
UNIV TORONTO	34
PEKING UNION MED COLL	33
WASHINGTON UNIV	33
CHANG GUNG MEM HOSP	32
CHILDRENS HOSP	32
JILIN UNIV	31
KYUNGPOOK NATL UNIV	31
UNIV PENN	31
WUHAN UNIV	31
INNER MONGOLIA MED UNIV	30
ZHEJIANG UNIV	30
CHILDRENS HOSP PHILADELPHIA	29
CHINA ACAD CHINESE MED SCI	29
UNIV DUSSELDORF	29
UNIV TENNESSEE	29
KYUNGPOOK NATL UNIV HOSP	28
SHRINERS HOSP CHILDREN	28
ZHENGZHOU UNIV	28
CHINESE ACAD SCI	27
CHONGQING MED UNIV	27
FUKUOKA UNIV	27
UNIV CALIF SAN FRANCISCO	27
CENT S UNIV	26
UNIV IOANNINA	26
CHIBA UNIV	25
OSAKA CITY UNIV	25
ST JUDE CHILDRENS RES HOSP	25
UNIV MINNESOTA	25
CATHOLIC UNIV KOREA	24
CHINA MED UNIV	24
CLEVELAND CLIN	24
HOP HENRI MONDOR	23
NANJING MED UNIV	23
NYU	23
TIANJIN HOSP	23
UNIV ATHENS	23
CAPITAL MED UNIV	22
RUSH UNIV	22
UNIV ZURICH	22
CHINESE PEOPLES LIBERAT ARMY GEN HOSP	21
HIROSHIMA UNIV	21
KYOTO UNIV	21
NAGASAKI UNIV	21
NATL TAIWAN UNIV	21
NATL YANG MING UNIV	21
UNIV PITTSBURGH	21
HOKKAIDO UNIV	20
TECHNION ISRAEL INST TECHNOL	20
UNIV LEEDS	20
DALIAN UNIV TECHNOL	19
NATL TAIWAN UNIV HOSP	19
ORTHOPED HOSP	19
SOUTHERN MED UNIV	19
COLUMBIA UNIV	18
SOOCHOW UNIV	18
UNIV ARKANSAS	18
UNIV BRITISH COLUMBIA	18
XIAMEN UNIV	18
HEBEI MED UNIV	17
TONGJI UNIV	17
UNIV CALIF DAVIS	17
WENZHOU MED UNIV	17
AARHUS UNIV HOSP	16
FOURTH MIL MED UNIV	16
GYEONGSANG NATL UNIV	16
INJE UNIV	16
KANAZAWA MED UNIV	16
KAOHSIUNG CHANG GUNG MEM HOSP	16
MCGILL UNIV	16
RHEIN WESTFAL TH AACHEN	16
SUN YAT SEN UNIV	16
UNIV CALIF SAN DIEGO	16
UNIV IOWA	16
UNIV WASHINGTON	16
YONSEI UNIV	16
BOSTON UNIV	15
CHUNG ANG UNIV	15
CORNELL UNIV	15
EWHA WOMANS UNIV	15
GUANGZHOU MED UNIV	15
HANNOVER MED SCH	15
INDIANA UNIV	15
SUNGKYUNKWAN UNIV	15
THOMAS JEFFERSON UNIV	15
TIANJIN MED UNIV	15
UCL	15
UNIV SAO PAULO	15
UNIV THESSALIA	15
UNIV ULSAN	15
UNIV UTAH	15
VANDERBILT UNIV	15
ALL INDIA INST MED SCI	14
BEIJING UNIV CHINESE MED	14
GUANGZHOU UNIV TRADIT CHINESE MED	14
HOSP SICK CHILDREN	14
JEWISH HOSP CINCINNATI	14
KANAZAWA UNIV	14
KEIMYUNG UNIV	14
MCMASTER UNIV	14
NORTHWEST UNIV	14
ROYAL NATL ORTHOPAED HOSP	14
SINAI HOSP BALTIMORE	14
TAIPEI MED UNIV	14
TEL AVIV UNIV	14
UNIV HOSP	14
UNIV LIBRE BRUXELLES	14
UNIV MICHIGAN	14
UNIV OXFORD	14
UNIV SO CALIF	14
UNIV TEHRAN MED SCI	14
ZHEJIANG CHINESE MED UNIV	14
CATHOLIC UNIV LOUVAIN	13
JUNTENDO UNIV	13
KAOHSIUNG MED UNIV	13
KYUNG HEE UNIV	13
POSTGRAD INST MED EDUC RES	13
SAPPORO MED UNIV	13
SEOUL NATL UNIV HOSP	13
SHOWA UNIV	13
THOMAS JEFFERSON UNIV HOSP	13
UNIV DUISBURG ESSEN	13
UNIV HELSINKI	13
UNIV REGENSBURG	13
UNIV SOUTHAMPTON	13
UNIV TEXAS	13
UNIV WESTERN AUSTRALIA	13
UNIV WURZBURG	13
BRIGHAM WOMENS HOSP	12
CHONNAM NATL UNIV	12
COBB VANTRESS INC	12
TAIPEI VET GEN HOSP	12
UNIV COLORADO	12
UNIV MARYLAND	12
UNIV MED CTR HAMBURG EPPENDORF	12
UNIV TEXAS SOUTHWESTERN MED CTR DALLAS	12
WAKE FOREST UNIV	12
CASE WESTERN RESERVE UNIV	11
HACETTEPE UNIV	11
HOSP UNIV PENN	11
KOREA UNIV	11
KUWAIT UNIV	11
LINYI PEOPLES HOSP	11
MASHHAD UNIV MED SCI	11
MASSACHUSETTS GEN HOSP	11
PUSAN NATL UNIV	11
QINGDAO UNIV	11
TSINGHUA UNIV	11
UNIV BRISTOL	11
UNIV LUND HOSP	11
UNIV TOKYO	11
UNIV TSUKUBA	11
UNIV UPPSALA HOSP	11
ASAHIKAWA MED COLL	10
BROWN UNIV	10
CHARLES UNIV PRAGUE	10
HALLYM UNIV	10
ISTANBUL UNIV	10
JINAN UNIV	10
KAROLINSKA INST	10
KYUSHU ROSAI HOSP	10
LUOYANG ORTHOPED HOSP HENAN PROV	10
MED UNIV VIENNA	10
OHIO STATE UNIV	10
PENN STATE UNIV	10
PRINCE WALES HOSP	10
PUSAN NATL UNIV HOSP	10
SHANDONG UNIV TRADIT CHINESE MED	10
UNIV ALBERTA	10
UNIV BOLOGNA	10
UNIV CRETE	10
UNIV HOSP ESSEN	10
UNIV IOWA HOSP CLIN	10
UNIV LJUBLJANA	10
UNIV MISSOURI	10
UNIV PARIS 12	10
UNIV SYDNEY	10
UT SOUTHWESTERN MED CTR	10
CHILDRENS HOSP COLORADO	9
CHILDRENS HOSP WESTMEAD	9
KING SAUD UNIV	9
NORTHWESTERN UNIV	9
ORTHOPAED HOSP VIENNA SPEISING	9
OULU UNIV HOSP	9
RIZZOLI ORTHOPAED INST	9
TECH UNIV MUNICH	9
UNIV FED BAHIA	9
UNIV ILLINOIS	9
UNIV MELBOURNE	9
UNIV TEXAS SW MED CTR DALLAS	9
UNIV THESSALY	9
XUZHOU MED UNIV	9
YALE UNIV	9
AJOU UNIV	8
ANHUI MED UNIV	8
BASKENT UNIV	8
BOSTON CHILDRENS HOSP	8
CHONBUK NATL UNIV	8
EMORY UNIV	8
ENGN RES CTR MOL DIAG CELL TREATMENT METAB BONE	8
FREE UNIV BRUSSELS	8
GUANGXI MED UNIV	8
GUIZHOU MED UNIV	8
HARBIN MED UNIV	8
INHA UNIV HOSP	8
INNER MONGOLIA UNIV	8
JOHNS HOPKINS MED INST	8
LUND UNIV	8
MIE UNIV	8
NANTONG UNIV	8
NATIONWIDE CHILDRENS HOSP	8
NEW YORK PRESBYTERIAN HOSP	8
OKAYAMA UNIV	8
OSLO UNIV HOSP	8
RAMBAM MED CTR	8
SHANGHAI JIAO TONG UNIV AFFILIATED PEOPLES HOSP 6	8
ST MICHAELS HOSP	8
TEIKYO UNIV	8
UNIV ADELAIDE	8
UNIV ALABAMA	8
UNIV CAMBRIDGE	8
UNIV COLOGNE	8
UNIV COPENHAGEN	8
UNIV HOSP ESTAING	8
UNIV MED PHARM CRAIOVA	8
UNIV MILAN	8
UNIV MILANO BICOCCA	8
UNIV MUNICH	8
UNIV OTTAWA	8
UNIV PADUA	8
UNIV ROMA LA SAPIENZA	8
UNIV VIENNA	8
CAIRO UNIV	7
CHARITE	7
FUJIAN MED UNIV	7
HANYANG UNIV	7
KONKUK UNIV	7
LENOX HILL HOSP	7
LOUISIANA STATE UNIV	7
LUOYANG ORTHOPED TRAUMATOL HOSP	7
MAULANA AZAD MED COLL	7
MAYO CLIN MAYO FDN	7
MT SINAI HOSP	7
NANCHANG UNIV	7
NANJING UNIV	7
OREGON HLTH SCI UNIV	7
OSAKA NATL HOSP	7
ROYAL ORTHOPAED HOSP	7
SUNY STONY BROOK	7
TAISHAN MED UNIV	7
TIANJIN UNIV	7
UNIV CHICAGO	7
UNIV CINCINNATI	7
UNIV LIVERPOOL	7
UNIV MED CTR UTRECHT	7
UNIV MONTREAL	7
UNIV OSLO	7
UNIV PISA	7
UNIV S FLORIDA	7
UNIV TUBINGEN	7
UNIV TURIN	7
UNIV WARWICK	7
UNIV WESTERN ONTARIO	7
UNIV ZURICH HOSP	7
ALBERT EINSTEIN COLL MED	6
ALFRED I DUPONT HOSP CHILDREN	6
AMER UNIV BEIRUT	6
ARISTOTLE UNIV THESSALONIKI	6
BNAI ZION MED CTR	6
CAROLINAS MED CTR	6
CENT SOUTH UNIV	6
CHINA MED UNIV HOSP	6
CHRISTIAN MED COLL HOSP	6
FREE UNIV BERLIN	6
GAZI UNIV	6
GREAT ORMOND ST HOSP SICK CHILDREN	6
GUANGZHOU WOMEN CHILDRENS MED CTR	6
HARVARD MED SCH	6
HAUKELAND HOSP	6
HEIDELBERG UNIV	6
HUNAN CHILDRENS HOSP	6
INDIANA UNIV PURDUE UNIV	6
INSELSPITAL BERN	6
INST ORTHOPAED TRAUMATOL ZHEJIANG PROV	6
JIAMUSI UNIV	6
KANSAI ROSAI HOSP	6
LEBANESE AMER UNIV	6
LEEDS GEN INFIRM	6
MED UNIV LUBLIN	6
MELBOURNE ORTHOPAED GRP	6
MONASH UNIV	6
NANJING UNIV CHINESE MED	6
NATL CHENG KUNG UNIV	6
NATL HLTH RES INST	6
NIH	6
NORFOLK NORWICH UNIV HOSP	6
ROBERT JONES AGNES HUNT ORTHOPAED HOSP	6
SKANE UNIV HOSP	6
SOUTHAMPTON GEN HOSP	6
ST LOUIS UNIV	6
UNIV ALABAMA BIRMINGHAM	6
UNIV AMSTERDAM	6
UNIV ARKANSAS MED SCI	6
UNIV AUTONOMA BARCELONA	6
UNIV BERGEN	6
UNIV CALGARY	6
UNIV CALIF IRVINE	6
UNIV FLORENCE	6
UNIV KANSAS	6
UNIV LIEGE	6
UNIV LILLE	6
UNIV MED PHARM	6
UNIV MISSISSIPPI	6
UNIV NANTES	6
UNIV ROCHESTER	6
UNIV TEXAS ARLINGTON	6
VET ADM MED CTR	6
VET GEN HOSP	6
WAYNE STATE UNIV	6
WEILL CORNELL MED COLL	6
XINJIANG MED UNIV	6
YOKOHAMA CITY UNIV	6
ZHENGZHOU TCM TRAUMATOL HOSP	6
ZHENGZHOU TRADIT CHINESE MED TRAUMATOL HOSP	6
AIN SHAMS UNIV	5
AMER HIP INST	5
BALGRIST UNIV HOSP	5
BEIJING JISHUITAN HOSP	5
BRITISH COLUMBIA CHILDRENS HOSP	5
CAROL DAVILA UNIV MED PHARM	5
CHAPEL ALLERTON HOSP	5
CHARITE UNIV MED BERLIN	5
CHIBAKEN SAISEIKAI NARASHINO HOSP	5
CLEVELAND CLIN FDN	5
CLIN UNIV ST LUC	5
DALIAN MED UNIV	5
DEPT ORTHOPAED SURG	5
DERRIFORD HOSP	5
DONGGUK UNIV	5
EULJI UNIV	5
FIRAT UNIV	5
FORTIS HOSP	5
FUJIAN UNIV TRADIT CHINESE MED	5
GEORGE WASHINGTON UNIV	5
GOOD SAMARITAN HOSP	5
GTB HOSP	5
GULHANE MIL MED ACAD	5
HINSDALE ORTHOPAED	5
HIROSHIMA PREFECTURAL REHABIL CTR	5
HOSP DR ADOLFO PRINCE LARA	5
HOSP JOINT DIS MED CTR	5
IBEROAMER COCHRANE NETWORK	5
INDIANA UNIV SCH MED	5
IRCCS	5
IST ORTOPED RIZZOLI	5
JIAO TONG UNIV	5
JOHNS HOPKINS UNIV HOSP	5
KOBE UNIV	5
KYOTO UNIV HOSP	5
KYOWAKAI HOSP	5
LEIDEN UNIV	5
MED COLL GEORGIA	5
MICHIGAN STATE UNIV	5
MUSTAFA KEMAL UNIV	5
NARA MED UNIV	5
NATL ENGN RES CTR MINIATURIZED DETECT SYST	5
NATL INST HLTH	5
NEW ENGLAND BAPTIST HOSP	5
NIIGATA UNIV	5
NUFFIELD ORTHOPAED CTR	5
ODENSE UNIV HOSP	5
PD HINDUJA NATL HOSP MED RES CTR	5
PGIMER	5
QUEEN MARY UNIV LONDON	5
RADY CHILDRENS HOSP	5
ROYAL FREE HOSP	5
SCHULTHESS CLIN	5
SECOND MIL MED UNIV	5
SHAARE ZEDEK MED CTR	5
SHANGHAI UNIV TRADIT CHINESE MED	5
SOUTHEAST UNIV	5
ST LOUIS CHILDRENS HOSP	5
ST VINCENTS MED CTR	5
SUNY DOWNSTATE MED CTR	5
TRAKIA UNIV	5
UNIFORMED SERV UNIV HLTH SCI	5
UNIV BELGRADE	5
UNIV COLL MED SCI	5
UNIV CONNECTICUT	5
UNIV ERLANGEN NURNBERG	5
UNIV FED SAO PAULO	5
UNIV GENOA	5
UNIV GLASGOW	5
UNIV HAMBURG	5
UNIV HEIDELBERG	5
UNIV HONG KONG	5
UNIV HOSP CLEVELAND	5
UNIV KENTUCKY	5
UNIV NIS	5
UNIV PECS	5
UNIV TEXAS HLTH SCI CTR HOUSTON	5
UNIV VERONA	5
UNIV VIRGINIA HLTH SYST	5
UNIV WISCONSIN	5
UNIV ZAGREB	5
UPPSALA UNIV	5
VIRGINIA COMMONWEALTH UNIV	5
WOMENS CHILDRENS HOSP	5
WRIGHTINGTON HOSP	5
YAMAGATA UNIV	5
YEUNGNAM UNIV	5
ACIBADEM UNIV	4
AIIMS	4
AKRON CHILDRENS HOSP	4
ALLEGHENY GEN HOSP	4
ANCA CLIN	4
ASAN MED CTR	4
ASSIUT UNIV HOSP	4
ASSOCIATED LOK NAYAK HOSP	4
BAYLOR COLL MED	4
BEN GURION UNIV NEGEV	4
BRISTOL ROYAL INFIRM GEN HOSP	4
CATHOLIC UNIV	4
CHAIM SHEBA MED CTR	4
CHIBA UNIV HOSP	4
CHINESE PEOPLES ARMED POLICE FORCE	4
CHONNAM NATL UNIV HOSP	4
CHU CLERMONT FERRAND	4
CHU LILLE	4
CHU POINTE A PITRE	4
CHU RANGUEIL	4
CHUM	4
CHUNG SHAN HOSP	4
CINCINNATI CHILDRENS HOSP MED CTR	4
CINCINNATI VET ADM HOSP	4
CLIN CTR NIS	4
COXA HOSP JOINT REPLACEMENT	4
CTR MED BIOTECHNOL	4
CUKUROVA UNIV	4
DANUBE HOSP	4
DIAGNOST OSTEONECROSIS CTR RES FDN	4
EHIME UNIV	4
ERASME UNIV HOSP	4
FLORIDA ORTHOPED INST	4
FOSHAN HOSP TCM	4
FRED HUTCHINSON CANC RES CTR	4
FRIEDRICH SCHILLER UNIV	4
FUJITA HLTH UNIV	4
GRAZ UNIV	4
GUIZHOU UNIV TRADIT CHINESE MED	4
GYEONG SANG NATL UNIV HOSP	4
HAMAD GEN HOSP	4
HEBEI UNIV	4
HEBREW UNIV JERUSALEM	4
HENAN UNIV SCI TECHNOL	4
HENRY FORD HOSP	4
HOP NECKER ENFANTS MALAD	4
HOSP CLIN BARCELONA	4
HOSP UNIV VALL DHEBRON	4
HUBEI UNIV MED	4
INDRAPRASTHA APOLLO HOSP	4
INHA UNIV	4
INST MICROSURG EXTREM	4
INST UNIV HOSP ITALIANO BUENOS AIRES	4
IOWA STATE UNIV	4
ISFAHAN UNIV MED SCI	4
JOHNS HOPKINS ORTHOPAED GOOD SAMARITAN HOSP	4
KANTONSSPITAL	4
KING FAISAL SPECIALIST HOSP RES CTR	4
KUNMING MED UNIV	4
LANZHOU UNIV	4
LARIBOISIERE HOSP	4
LUDWIG MAXIMILIANS UNIV MUNCHEN	4
MANSOURA UNIV	4
MATSUDO CITY HOSP	4
MED COLL WISCONSIN	4
MED SPECTRUM TWENTE	4
MED UNIV GRAZ	4
MED UNIV SOFIA	4
MERCY MED CTR	4
MONTEFIORE MED CTR	4
NANJING AGR UNIV	4
NATL DEF MED CTR	4
NATL HLTH FAMILY PLANNING COMMISS PEOPLES REPUB	4
NATL KAPODISTRIAN UNIV ATHENS	4
NATL SUN YAT SEN UNIV	4
NEW YORK MED COLL	4
NIAID	4
NINGBO 2 HOSP	4
NIPPON MED SCH	4
PGIMS	4
POZNAN UNIV MED SCI	4
ROYAL NATL ORTHOPAED HOSP NHS TRUST	4
SAARLAND UNIV	4
SAMSUNG MED CTR	4
SEMMELWEIS UNIV	4
SHAANXI UNIV CHINESE MED	4
SHANDONG ACAD CHINESE MED	4
SHANDONG ACAD MED SCI	4
SHANGHAI SIXTH PEOPLES HOSP	4
SHANTOU UNIV	4
SHEFFIELD CHILDRENS HOSP	4
SHENZHEN UNIV	4
SHRINERS HOSP CRIPPLED CHILDREN	4
SO MED UNIV	4
SONNENHOF CLIN	4
SORLANDET HOSP	4
SOUTH CHINA UNIV TECHNOL	4
SOUTHMEAD HOSP	4
ST LOUIS SHRINERS HOSP	4
ST MARGUERITE HOSP	4
ST THOMAS HOSP	4
STEADMAN PHILIPPON RES INST	4
SUMITOMO HOSP	4
TAMKANG UNIV	4
TATA MEM HOSP	4
TENRI UNIV	4
TEXAS A M UNIV	4
THIRD MIL MED UNIV	4
TURKU UNIV HOSP	4
ULLEVAAL UNIV HOSP	4
UNIV AUTONOMA MADRID	4
UNIV BARCELONA	4
UNIV BASEL	4
UNIV CATHOLIQUE LOUVAIN	4
UNIV COLL DUBLIN	4
UNIV FERRARA	4
UNIV GOTHENBURG	4
UNIV HLTH SCI	4
UNIV HOSP COVENTRY WARWICKSHIRE	4
UNIV HOSP IOANNINA	4
UNIV HOSP JENA	4
UNIV HOSP PELLENBERG	4
UNIV HOSP SCHLESWIG HOLSTEIN	4
UNIV KIEL	4
UNIV LILLE 2	4
UNIV LONDON IMPERIAL COLL SCI TECHNOL MED	4
UNIV MIAMI	4
UNIV N CAROLINA	4
UNIV NAPLES FEDERICO II	4
UNIV PARIS 05	4
UNIV PARIS 07	4
UNIV PARIS EAST UPEC	4
UNIV PARIS EST	4
UNIV ROMA TOR VERGATA	4
UNIV ROSTOCK	4
UNIV SOUTHERN DENMARK	4
UNIV SZEGED	4
UNIV TEXAS SOUTHWESTERN MED CTR	4
UNIV ULM	4
UNIV UTRECHT	4
UNIV VALENCIA	4
UNIV VERMONT	4
UNIV W INDIES	4
VA MED CTR	4
VET AFFAIRS MED CTR	4
ZUNYI MED COLL	4
AARHUS UNIV	3
ACAD MIL MED SCI	3
ADDENBROOKES HOSP	3
AICHI KEN SAISEIKAI HOSP	3
ALBERTA CHILDRENS PROV GEN HOSP	3
ALIGARH MUSLIM UNIV	3
ANKARA UNIV	3
ASAHIKAWA MED UNIV	3
ASIA UNIV	3
AVIAT GEN HOSP	3
BANC SANG TEIXITS	3
BEIHANG UNIV	3
BEIJING UNION MED COLL HOSP	3
BETH ISRAEL DEACONESS MED CTR	3
BINZHOU MED UNIV	3
BRISTOL ROYAL HOSP CHILDREN	3
BROWN MED SCH	3
CEDARS SINAI MED CTR	3
CENT MIL HOSP	3
CHA UNIV	3
CHANGHUA CHRISTIAN HOSP	3
CHARLES UNIV	3
CHENGDU UNIV	3
CHIBA CHILDRENS HOSP	3
CHILDRENS HEALTHCARE ATLANTA	3
CHILDRENS HOSP EASTERN ONTARIO	3
CHILDRENS HOSP LOS ANGELES	3
CHILDRENS HOSP RES CTR	3
CHINA JAPAN FRIENDSHIP INST CLIN MED	3
CHINESE PEOPLES LIBERAT ARMY	3
CHONNAM UNIV HOSP	3
CHRU	3
CHRU LILLE	3
CHU	3
CHU BORDEAUX	3
CHU SART TILMAN	3
CHU TOULOUSE	3
CHUNG ANG UNIV HOSP	3
CHUNG SHAN MED UNIV	3
CHUNG YUAN CHRISTIAN UNIV	3
CINCINNATI VA MED CTR	3
CLIN REHABIL HOSP	3
COLL MED	3
CONCORD HOSP	3
CTR CLIN	3
CTR EVIDENCE BASED ANAT SPORTS ORTHOPED RES	3
DICLE UNIV	3
DOKUZ EYLUL UNIV	3
DR LUTFI KIRDAR KARTAL TRAINING RES HOSP	3
DUPONT HOSP CHILDREN	3
E DA HOSP	3
EMBRAPA SUINOS AVES	3
ERCIYES UNIV	3
ESKISEHIR OSMANGAZI UNIV	3
ETAB FRANCAIS SANG ILE DE FRANCE	3
FOSHAN HOSP TRADIT CHINESE MED	3
FUKUOKA CHILDRENS HOSP	3
GEN HOSP CHINESE PEOPLES LIBERAT ARMY	3
GEN HOSP UNIV ALICANTE	3
GENEVA UNIV HOSP	3
GOTHENBURG UNIV	3
GRIGORE T POPA UNIV MED PHARM	3
GUYS HOSP	3
HADASSAH MED CTR	3
HAMAD MED CORP	3
HAMMERSMITH HOSP	3
HANDAN CENT HOSP	3
HONG KONG BAPTIST UNIV	3
HOP CANTONAL FRIBOURG	3
HOP LARIBOISIERE	3
HOP ROBERT DEBRE	3
HOP ST VINCENT DE PAUL	3
HUBEI UNIV CHINESE MED	3
IKEDA CITY HOSP	3
INONU UNIV	3
INSERM	3
IRAN UNIV MED SCI	3
IRCCS IST ORTOPED GALEAZZI	3
IST GIANNINA GASLINI	3
JAMES COOK UNIV HOSP	3
JEWISH HOSP	3
JIANGSU UNIV	3
JICHI MED SCH	3
JINNAH POSTGRAD MED CTR	3
JINZHOU MED UNIV	3
JOINT IMPLANT SURG INC	3
KAOHSIUNG MED UNIV HOSP	3
KAROLINSKA UNIV HOSP	3
KASTURBA MED COLL HOSP	3
KATHOLIEKE UNIV LEUVEN	3
KEELE UNIV	3
KING FAISAL UNIV	3
KING SAUD BIN ABDULAZIZ UNIV HLTH SCI	3
KING SAUD MED CITY	3
KIRIKKALE UNIV	3
KUNMING MED COLL	3
KURUME UNIV	3
LARISSA GEN HOSP	3
LEEDS TEACHING HOSP NHS TRUST	3
LEICESTER ROYAL INFIRM	3
MACKAY MEM HOSP	3
MARMARA UNIV	3
MATER MISERICORDIAE UNIV HOSP	3
MCMINN CTR	3
MED CTR POSTGRAD EDUC	3
MED UNIV LODZ	3
MED UNIV S CAROLINA	3
MED UNIV SILESIA	3
MIDDLEMORE HOSP	3
MIDLANDS ORTHOPAED	3
MIYAZAKI PREFECTURAL HOSP	3
MT SINAI SCH MED	3
MUBARAK AL KABEER HOSP	3
N SHORE UNIV HOSP	3
NANKAI UNIV	3
NATL CHENG KUNG UNIV HOSP	3
NATL DEF MED COLL	3
NATL HOSP NORWAY	3
NATL HOSP ORG	3
NATL TECH UNIV ATHENS	3
NATL TISSUE ENGN CTR CHINA	3
NATL UNIV SINGAPORE HOSP	3
NEMOURS ALFRED I DUPONT HOSP CHILDREN	3
NEWCASTLE UNIV	3
NIHON SCHERING KK	3
NORTHAMPTON GEN HOSP	3
NORTHWELL HLTH	3
OLGA HOSP	3
ORLANDO REG MED CTR INC	3
ORTHOPAED HOSP SPEISING	3
OSAKA KOSEI NENKIN HOSP	3
OSAKA KOSEINENKIN HOSP	3
OSMANIA GEN HOSP	3
PAMUKKALE UNIV	3
PHILIPS HEALTHCARE	3
PLA	3
PLA 307TH HOSP	3
PT BD SHARMA PGIMS	3
RADBOUD UNIV NIJMEGEN	3
RADY CHILDRENS HOSP SAN DIEGO	3
RANGUEIL TEACHING HOSP	3
RD GARDI MED COLL	3
RG KAR MED COLL	3
RHODE ISL HOSP	3
ROBERT JONES AGNES HUNT ORTHOPAED DIST HOSP	3
ROYAL ADELAIDE HOSP	3
ROYAL CHILDRENS HOSP	3
ROYAL GWENT HOSP	3
ROYAL LONDON HOSP	3
ROYAL VICTORIA HOSP	3
RUHR UNIV BOCHUM	3
SAGA UNIV	3
SAITAMA MED UNIV	3
SECOND HOSP JILIN UNIV	3
SHAANXI PROV PEOPLES HOSP	3
SHAHID BEHESHTI UNIV MED SCI	3
SHAHID SADOUGHI UNIV MED SCI	3
SHENZHEN BIOACT MAT ENGN LAB MED	3
SHENZHEN CHILDRENS HOSP	3
SHENZHEN UNIV TOWN	3
SHIGA MED CTR CHILDREN	3
SHINSHU UNIV	3
SOUTHMEAD GEN HOSP	3
SPORTKLIN STUTTGART	3
ST CHRISTOPHERS HOSP CHILDREN	3
ST GEORGE HOSP	3
ST JAMES HOSP	3
ST JUDE CHILDRENS HOSP	3
STEADMAN CLIN	3
SULEYMAN DEMIREL UNIV	3
SUNNYBROOK HLTH SCI CTR	3
TAMPA GEN HOSP	3
TAN TOCK SENG HOSP	3
TEMPLE UNIV HOSP MED SCH	3
TEXAS CHILDRENS HOSP	3
TEXAS SCOTTISH RITE HOSP CRIPPLED CHILDREN	3
TOHOKU UNIV	3
TOKYO MED DENT UNIV	3
TOKYO WOMENS MED UNIV	3
TORONTO WESTERN HOSP	3
TRAKYA UNIV	3
TRISERV GEN HOSP	3
TUFTS UNIV	3
TZU CHI UNIV	3
UMEA UNIV	3
UNIV AACHEN	3
UNIV ARIZONA	3
UNIV BRADFORD	3
UNIV BRESCIA	3
UNIV CENT FLORIDA	3
UNIV CHILDRENS HOSP	3
UNIV CLERMONT AUVERGNE	3
UNIV DAMMAM	3
UNIV EDINBURGH	3
UNIV FLORIDA	3
UNIV G DANNUNZIO	3
UNIV GOTTINGEN	3
UNIV HEIDELBERG HOSP	3
UNIV HOSP AACHEN	3
UNIV HOSP COLOGNE	3
UNIV HOSP COVENTRY WARWICKSHIRE NHS TRUST	3
UNIV HOSP STRASBOURG	3
UNIV JENA	3
UNIV KLIN HEIDELBERG	3
UNIV LAUSANNE	3
UNIV LEIPZIG	3
UNIV LYON 1	3
UNIV MASSACHUSETTS	3
UNIV MED CTR	3
UNIV MED DENT NEW JERSEY	3
UNIV MICHIGAN HLTH SYST	3
UNIV NEW MEXICO	3
UNIV NIGERIA	3
UNIV NIJMEGEN	3
UNIV NOTRE DAME	3
UNIV SALERNO	3
UNIV STRATHCLYDE	3
UNIV TEHRAN	3
UNIV TENNESSEE CTR HLTH SCI	3
UNIV TEXAS MD ANDERSON CANC CTR	3
USN	3
USN HOSP	3
UT SW MED CTR	3
VICTOR BABES UNIV MED PHARM	3
WALTER REED ARMY MED CTR	3
WALTER REED NATL MIL MED CTR	3
WILLIAM BEAUMONT HOSP	3
WUHAN INST PHYS EDUC	3
WUHAN UNION HOSP	3
WUHAN UNIV SCI TECHNOL	3
XIANGSHAN FIRST PEOPLES HOSP	3
XUZHOU MED COLL	3
YAMAGUCHI UNIV	3
YANTAISHAN HOSP	3
ZHENGZHOU TRADIT CHINESE MED TCM TRAUMATOL HOSP	3
424 GEN MIL HOSP	2
ABERDEEN ROYAL INFIRM	2
ACAD SINICA	2
ADIYAMAN UNIV	2
ADV ORTHOPAED CTR	2
AEPSM	2
AFRC	2
AHI EVRAN UNIV	2
AHN SEI HOSP	2
AIX MARSEILLE UNIV	2
AL AHLI HOSP	2
ALFRED I DUPONT INST	2
ALL INDIA INST MED SCI AIIMS	2
ALLEGHENY UNIV HOSP	2
AMC	2
AMER SPORTS MED INST	2
AMPHIA ZIEKENHUIS	2
ANDERSON ORTHOPAED RES INST	2
ANHUI PROV CHILDRENS HOSP	2
ANHUI PROV HOSP	2
AO RES INST DAVOS	2
ARMY MED UNIV	2
ARNOLD PALMER HOSP CHILDREN	2
ATATURK UNIV	2
ATHENS MED	2
BAAT MED ENGN	2
BABA MEM HOSP	2
BAGCILAR TRAINING RES HOSP	2
BARNES JEWISH HOSP	2
BARTS LONDON QUEEN MARYS SCH MED DENT	2
BAYLOR UNIV	2
BEIJING JIANXING TRADIT CHINESE MED HOSP	2
BEIJING KEY LAB EMERGING INFECT DIS	2
BEIJING KEY LAB IMMUNE MEDIATED INFLAMMATORY DIS	2
BEIJING ZHONGGUANCUN HOSP	2
BENGBU MED COLL	2
BETH ISRAEL HOSP	2
BONE SETTING HOSP LUOYANG	2
BONUTTI CLIN	2
BRIDGEPORT HOSP	2
CAMBRIDGE UNIV HOSP	2
CANAKKALE ONSEKIZ MART UNIV	2
CANGZHOU CENT HOSP	2
CANGZHOU PEOPLES HOSP	2
CANTONAL HOSP	2
CANTONAL HOSP ST GALLEN	2
CAROLINAS HEALTHCARE SYST	2
CATHOLIC UNIV SEOUL	2
CEDARS SINAI KERLAN JOBE INST	2
CENT MIDDLESEX HOSP	2
CHARING CROSS HOSP	2
CHELTENHAM GEN HOSP	2
CHIBA PEDIAT ORTHOPAED GRP	2
CHIBA ROSAI HOSP	2
CHILDRENS HOSP MED CTR	2
CHILDRENS HOSP MONTEFIORE	2
CHILDRENS HOSP OAKLAND	2
CHILDRENS HOSP SANTOBONO	2
CHILDRENS NATL MED CTR	2
CHILDRENS ORTHOPAED ATLANTA	2
CHINA ASTRONAUT RES TRAINING CTR	2
CHINESE ACAD MED SCI PEKING UNION MED COLL	2
CHRISTCHURCH HOSP	2
CHU CONCEPT	2
CHU DIJON	2
CHU NANCY	2
CHU VAUDOIS	2
CHUNGBUK NATL UNIV	2
CHUNGNAM NATL UNIV	2
CITY HOSP	2
CITY UNIV HONG KONG	2
CLEVELAND CTR JOINT RECONSTRUCT	2
CLIN CTR SERBIA	2
CLIN HOSP CTR SESTRE MILOSRDNICE	2
CLIN ORTHOPED SURG SPORTS TRAUMATOL	2
COLUMBIA UNIV COLL PHYS SURG	2
COMER CHILDRENS HOSP	2
CORE INST	2
COUNTESS CHESTER HOSP	2
CRG HOSP	2
CTR HOSP REG UNIV LILLE	2
CUNY	2
DAEGU CATHOLIC UNIV	2
DALHOUSIE UNIV	2
DANKOOK UNIV	2
DEPT ORTHOPAED	2
DEPT RADIOL SCI	2
DEVENTER ZIEKENHUIS	2
DHRUV CLIN	2
DNA LINK INC	2
DOKKYO MED UNIV	2
DONG A UNIV	2
DONGGUAN EASTERN CENT HOSP	2
DONGGUAN EONTEC CO LTD	2
DOW UNIV HLTH SCI	2
DR ERFAN BAGEDO GEN HOSP	2
DR RELA INST MED CTR	2
ENGN RES CTR MOL DIAG CELLULAR TREATMENT METAB	2
ERASMUS UNIV	2
ERZINCAN UNIV	2
EULJI UNIV HOSP	2
EUROPEAN UNIV	2
FAC CHIRURG DENT	2
FAC MED	2
FENG CHIA UNIV	2
FIRST HOSP JILIN UNIV	2
FIRST PEOPLES HOSP LIANYUNGANG	2
FLORIDA ORTHOPAED INST	2
FUJIAN PROV INST TRADIT CHINESE MED	2
FUJIAN TRADIT CHINESE MED UNIV	2
FUJISAWA PHARMACEUT CO LTD	2
FUNABASHI ORTHOPAED HOSP	2
G HATZIKOSTAS GEN HOSP	2
GANDHI MED COLL	2
GAVLE CENT HOSP	2
GAZIANTEP UNIV	2
GE MED SYST	2
GEISINGER MED CTR	2
GEN HOSP	2
GEN HOSP JINAN MIL COMMAND	2
GEN HOSP WESTERN THEATER COMMAND	2
GENENTECH INC	2
GERMAN CANC RES CTR	2
GIFU UNIV	2
GILLETTE CHILDRENS SPECIALTY HEALTHCARE	2
GOLESTAN UNIV MED SCI	2
GOVT HOSP BONE JOINT SURG	2
GOVT MED COLL	2
GOVT MED COLL HOSP	2
GOZTEPE RES TRAINING HOSP	2
GRP HOSP PITIE SALPETRIERE	2
GRUCA TEACHING HOSP	2
GUANGDONG MED UNIV	2
GUANGDONG PHARMACEUT UNIV	2
GUANGZHOU PANYU CENT HOSP	2
GUIYANG MED COLL HOSP	2
GUIYANG MED UNIV	2
GUIZHOU PROV PEOPLES HOSP	2
GULF COAST VET SPECIALISTS	2
GULHANE MIL HOSP	2
GULHANE TRAINING RES HOSP	2
GURU TEG BAHADUR HOSP	2
GWANGMYEONG SUNGAE HOSP	2
GYEONGSANG NATL UNIV HOSP	2
HADASSAH MT SCOPUS HOSP	2
HAMAMATSU UNIV SCH MED	2
HAMANOMACHI HOSP	2
HAN CHIUNG CLIN	2
HANYANG UNIV HOSP	2
HANYANG UNIV HOSP RHEUMAT DIS	2
HARRIS METHODIST FT WORTH HOSP	2
HEBEI UNIV ENGN	2
HEILONGJIANG UNIV CHINESE MED	2
HEINRICH HEINE UNIV	2
HEINRICH HEINE UNIV HOSP DUESSELDORF	2
HENAN PROV PEOPLES HOSP	2
HENAN UNIV TRADIT CHINESE MED	2
HENNEPIN CTY MED CTR	2
HESSING FDN	2
HONG KONG POLYTECH UNIV	2
HONG KONG UNIV SCI TECHNOL	2
HOP CHARLES NICOLLE	2
HOP CONCEPTION	2
HOP ERASME	2
HOP HENRI MONDOR A CHENEVIER	2
HOP ORTHOPED SUISSE ROMANDE	2
HOP PIERRE PAUL RIQUET	2
HOP SACRE COEUR	2
HOSP ARNAU VILANOVA	2
HOSP CHANGLE DIST	2
HOSP CIVILS LYON	2
HOSP DONOSTIA	2
HOSP GEN UNIV ELCHE	2
HOSP LA FE	2
HOSP UNIV LA PAZ	2
HOSP UNIV VIRGEN DEL ROCIO	2
HOSP VIRGEN ARRIXACA	2
HUBEI 672 ORTHOPAED HOSP INTEGRATED CHINESE WES	2
HULL ROYAL INFIRM	2
HUMBOLDT UNIV	2
HUNAN UNIV	2
HUNGARIAN ACAD SCI	2
HYGEIA HOSP	2
I SHOU UNIV	2
IKEDA MUNICIPAL HOSP	2
IMAM ABDULRAHMAN BIN FAISAL UNIV	2
INCHON MED CTR HOSP	2
INDIANA UNIV HOSP	2
INDIRA GANDHI MED COLL	2
INNER MONGOLIA AUTONOMOUS REG HOSP TRADIT CHINESE	2
INST BIOMED RES TECHNOL	2
INST BIOMED RES TECHNOL BIOMED	2
INST MEXICANO SEGURO SOCIAL	2
INST ORTHOPED SURG BANJICA	2
INST ORTHOPED TRAUMATOL ZHEJIANG PROV	2
INTERFAITH MED CTR	2
IRCCS IST ORTOPED RIZZOLI	2
ISLAMIC AZAD UNIV	2
ISRAEL NAVAL MED INST	2
IST CLIN HUMANITAS	2
ISTANBUL FAC MED	2
ISTANBUL MEDIPOL UNIV	2
JANSSEN RES DEV	2
JENA UNIV HOSP	2
JIAMUSI CENT HOSP	2
JIAXING UNIV	2
JICHI MED UNIV	2
JINING 1 PEOPLES HOSP	2
JMS BURN RECONSTRUCT CTR	2
JOE DIMAGGIO CHILDRENS HOSP	2
JOHANNES GUTENBERG UNIV MAINZ	2
JOHNS HOPKINS SCH MED	2
JOINT REPLACEMENT CTR KOREA	2
KAGOSHIMA UNIV	2
KANSAI MED UNIV	2
KAROL MARCINKOWSKI UNIV MED SCI	2
KASIMPASA MIL HOSP	2
KAYSERI TRAINING RES HOSP	2
KEIO UNIV	2
KENT CANTERBURY HOSP	2
KENT HOSP	2
KHALIFA UNIV	2
KIEL UNIV HOSP	2
KING EDWARD MEM HOSP	2
KING FAHAD MED CITY	2
KING FAHD UNIV HOSP	2
KING KHALID UNIV	2
KINGS COLL LONDON	2
KITASATO UNIV	2
KOCAELI UNIV	2
KOCHI MED SCH	2
KONYA NECMETTIN ERBAKAN UNIV	2
KUNMING UNIV	2
KYUSHU INST TECHNOL	2
LAIYANG CENT HOSP	2
LEIBNIZ UNIV HANNOVER	2
LILLE UNIV HOSP	2
LINDENHOFSPITAL	2
LINKOPING UNIV	2
LISHUI PEOPLES HOSP	2
LMU	2
LONDON BRIDGE HOSP	2
LUIGI SACCO HOSP	2
MAHIDOL UNIV	2
MALABAR ORTHOPAED CLIN	2
MALMO UNIV HOSP	2
MANSOURA UNIV HOSP	2
MAXILLOFACIAL SURG INST FLORIDA	2
MAYO CLIN SCOTTSDALE	2
MED COLL HOSP	2
MED COLL OHIO	2
MED PK BAHCELIEVLER	2
MED UNIV GDANSK	2
MED UNIV SOUTH CAROLINA	2
MEDENIYET UNIV	2
MEDIPOL UNIV	2
MEIR HOSP	2
MEM SLOAN KETTERING CANC CTR	2
MIDWEST ORTHOPED RUSH	2
MIDWESTERN UNIV	2
MILE END HOSP	2
MINIST HLTH	2
MINNESOTA ORTHOPED SPORTS MED INST	2
MISSION HOSP	2
MIYAZAKI MED COLL	2
MONTREAL GEN HOSP	2
MUDANJIANG MED UNIV	2
MUMS	2
MYONGJI UNIV	2
NAGOYA CITY UNIV	2
NANFANG HOSP	2
NANHUA UNIV	2
NATL CANC CTR	2
NATL CENT UNIV	2
NATL CTR SCI RES	2
NATL INST ADV IND SCI TECHNOL	2
NATL ORTHOPAED HOSP	2
NATL REHABIL INST MEXICO	2
NATL SENDAI HOSP	2
NATL TAIPEI UNIV TECHNOL	2
NATL TAIWAN UNIV SCI TECHNOL	2
NATL UNIV SINGAPORE	2
NEMOURS CHILDRENS HOSP	2
NEW ENGLAND RES INST	2
NHLBI	2
NICHHD	2
NINGBO UNIV	2
NORFOLK NORWICH HOSP	2
NORTH MIDDLESEX UNIV HOSP	2
NORTHWEST UNIV XIAN	2
NORTHWESTERN POLYTECH UNIV	2
NW MEM HOSP	2
OHIO UNIV	2
OITA MED UNIV	2
OITA UNIV	2
OKAYAMA UNIV HOSP	2
ONZE LIEVE VROUW HOSP	2
OREBRO UNIV HOSP	2
ORTHOCAROLINA	2
ORTHOPAED HOSP HENAN PROV	2
ORTHOPED HOSP HENAN PROV	2
ORTHOPED HOSP VIENNA SPEISING	2
ORTHOTRAUMA EVALUAT CTR	2
OSAKA SEAMENS INSURANCE HOSP	2
OSPED L SACCO	2
OUR LADY LOURDES HOSP	2
OXFORD SUPER SPECIALTY TRAUMA HOSP	2
PARIS SUD SACLAY UNIV	2
PARVATHY HOSP	2
PD HINDUJA HOSP MED RES CTR	2
PEKING TSINGHUA CTR LIFE SCI	2
PEKING UNION MED COLL CHINESE ACAD MED SCI	2
PEKING UNION MED COLL HOSP	2
PENN PRESBYTERIAN MED CTR	2
PEOPLES HOSP MANZHOULI CITY	2
PEOPLES LIBERAT ARMY	2
PETERBOROUGH DIST GEN HOSP	2
PURDUE UNIV	2
QUEENSLAND UNIV TECHNOL	2
RADIOL ASSOCIATES NO KENTUCKY	2
RAMBAM HLTH CARE CAMPUS	2
RES FDN	2
RES INST ENDOCRINE SCI	2
RIKEN CTR INTEGRAT MED SCI	2
ROYAL ALEXANDRA HOSP CHILDREN	2
ROYAL CHILDRENS HOSP MELBOURNE	2
ROYAL HOSP SICK CHILDREN	2
ROYAL MARSDEN HOSP	2
ROYAL MELBOURNE HOSP	2
ROYAL PRESTON HOSP	2
ROYAL SUSSEX CTY HOSP	2
RUTGERS NEW JERSEY MED SCH	2
RUTGERS STATE UNIV	2
S CHINA UNIV TECHNOL	2
SAGA MED SCH	2
SAISEIKAI NARA HOSP	2
SALMANYIA MED CTR	2
SAN LUIGI HOSP ORBASSANO	2
SANCHETI INST ORTHOPAED REHABIL	2
SANTO SPIRITO SASSIA HOSP	2
SCHULTHESS KLIN	2
SENDAI RED CROSS HOSP	2
SEOUL MED CTR	2
SEOUL METROPOLITAN SEONAM HOSP	2
SEOUL ST MARYS HOSP	2
SEOUL VET HOSP	2
SETH GS MED COLL	2
SGL CHARITABLE HOSP	2
SHAHID BEHESHTI MED UNIV	2
SHANDONG ACAD SCI	2
SHANDONG FIRST MED UNIV	2
SHANDONG FIRST MED UNIV SHANDONG ACAD MED SCI	2
SHANDONG MED COLL	2
SHANGHAI UNIV ENGN SCI	2
SHANXI MED UNIV	2
SHAOXING CENT HOSP	2
SHENZHEN SECOND PEOPLES HOSP	2
SHIGA UNIV MED SCI	2
SHIJIAZHUANG THIRD HOSP	2
SHIRAZ UNIV	2
SHIRAZ UNIV MED SCI	2
SHONAN KAMAKURA JOINT RECONSTRUCT CTR	2
SINGAPORE GEN HOSP	2
SINT MAARTENSKLIN	2
SOURASKY MED CTR	2
SOUTH CHINA NORMAL UNIV	2
SOUTHWEST MED UNIV	2
SRI SATHYA SAI INST HIGHER LEARNING	2
SRI SATHYA SAI INST HIGHER MED SCI	2
ST BARTHOLOMEWS HOSP	2
ST JAMES UNIV HOSP	2
ST OLAVS UNIV HOSP	2
ST PAULS HOSP	2
ST STEPHENS HOSP	2
ST VINCENTS HOSP	2
STANFORD SCH MED	2
STEMS MED CLIN	2
STOKE MANDEVILLE HOSP	2
STRASBOURG UNIV	2
STRASBOURG UNIV HOSP	2
STRYKER OSTEOSYNTH	2
SUEZ CANAL UNIV	2
SUMMA HLTH SYST	2
SUN ORTHOPED SPORTS MED	2
SUNY BUFFALO	2
SUNY UPSTATE MED UNIV	2
SUZHOU UNIV	2
TAICHUNG TZU CHI HOSP	2
TAIPEI MED UNIV HOSP	2
TAIZHOU HOSP ZHEJIANG PROV	2
TANGSHAN 2 HOSP	2
TANTA UNIV	2
TECH UNIV DRESDEN	2
TECHNION	2
TEPECIK TRAINING RES HOSP	2
THAMMASAT UNIV	2
TIANJIN FIRST CTR HOSP	2
TIANJIN NANKAI HOSP	2
TIANJIN UNIV TRADIT CHINESE MED	2
TOHO UNIV	2
TOKYO KOSEINENKIN HOSP	2
TOKYO MED UNIV	2
TRIANGLE ORTHOPAED ASSOCIATES	2
TUHH HAMBURG UNIV TECHNOL	2
TULANE UNIV	2
UCSF BENIOFF CHILDRENS HOSP	2
UDESC OESTE	2
UIHC	2
UIT ARCTIC UNIV NORWAY	2
ULUDAG UNIV	2
UNESP	2
UNION MEM HOSP	2
UNIV AARHUS	2
UNIV ABERDEEN	2
UNIV ANGERS	2
UNIV AUCKLAND	2
UNIV BARI	2
UNIV BARI ALDO MORO	2
UNIV BASEL HOSP	2
UNIV BATH	2
UNIV BONN	2
UNIV BRUSSELS	2
UNIV CALIF	2
UNIV CATANIA	2
UNIV CHINESE ACAD SCI	2
UNIV COLL HOSP	2
UNIV COLL LONDON	2
UNIV COMPLUTENSE MADRID	2
UNIV CONTESTADO	2
UNIV DUESSELDORF	2
UNIV E ANGLIA	2
UNIV ESTADO SANTA CATARINA	2
UNIV ESTADUAL CENTRO OESTE	2
UNIV FREIBURG	2
UNIV GEORGIA	2
UNIV GIESSEN	2
UNIV HALLE WITTENBERG	2
UNIV HOSP BERN	2
UNIV HOSP BONN	2
UNIV HOSP CLERMONT FERRAND	2
UNIV HOSP COVENTRY	2
UNIV HOSP CTR ZAGREB	2
UNIV HOSP ERLANGEN	2
UNIV HOSP FREIBURG	2
UNIV HOSP GASTHUISBERG	2
UNIV HOSP GENEVA	2
UNIV HOSP GHENT	2
UNIV HOSP LARISSA	2
UNIV HOSP REGENSBURG	2
UNIV HOSP SOUTHAMPTON NHS FDN TRUST	2
UNIV HOSP WURZBURG	2
UNIV HULL	2
UNIV INDONESIA	2
UNIV INSUBRIA	2
UNIV INT CATALUNYA	2
UNIV KEBANGSAAN MALAYSIA	2
UNIV KINSHASA	2
UNIV LILLE NORD FRANCE	2
UNIV LOUISVILLE	2
UNIV LOUISVILLE HOSP	2
UNIV MAINZ	2
UNIV MALAGA	2
UNIV MANNHEIM	2
UNIV MARBURG	2
UNIV MED CTR LJUBLJANA	2
UNIV MED CTR MAINZ	2
UNIV MED ROSTOCK	2
UNIV MESSINA	2
UNIV MINZU	2
UNIV MODENA	2
UNIV NAPLES 2	2
UNIV NEBRASKA	2
UNIV NEW SOUTH WALES	2
UNIV OKLAHOMA	2
UNIV ORADEA	2
UNIV ORTHOPAED	2
UNIV OULU	2
UNIV PARIS 06	2
UNIV PARIS EAST	2
UNIV PATRAS	2
UNIV POLITECN CATALUNA	2
UNIV POLITECN MARCHE	2
UNIV RYUKYUS	2
UNIV SAARLAND	2
UNIV SARAJEVO	2
UNIV SASKATCHEWAN	2
UNIV SCI TECHNOL CHINA	2
UNIV SHEFFIELD	2
UNIV SO DENMARK	2
UNIV SOUTHERN CALIF	2
UNIV TEXAS SOUTHWESTERN	2
UNIV TOR VERGATA	2
UNIV TOULOUSE 3	2
UNIV TOURS	2
UNIV TRIESTE	2
UNIV TURKU	2
UNIV TWENTE	2
UNIV WITTEN HERDECKE	2
UNIV WITWATERSRAND	2
UNIV ZIEKENHUIS BRUSSEL	2
US FDA	2
VA HOSP	2
VA SAN DIEGO HEALTHCARE SYST	2
VESZPREM CTY HOSP	2
VET DIAGNOST PATHOL LLC	2
VICTOR BABES UNIV MED PHARM TIMISOARA	2
VIECURI MED CTR	2
VIRGINIA TECH	2
VRIJE UNIV AMSTERDAM MED CTR	2
WAKE FOREST BAPTIST MED CTR	2
WANGJING HOSP	2
WASHINGTON HOSP CTR	2
WENZHOU MED COLL	2
WESTERN GEN HOSP	2
WESTERN UNIV HLTH SCI	2
WILFORD HALL USAF MED CTR	2
WILLIAM BEAUMONT ARMY MED CTR	2
WOMENS COLL HOSP	2
WONKWANG UNIV	2
WUHAN HOSP TRADIT CHINESE WESTERN MED	2
WUHAN SPORTS UNIV	2
WUHAN WOMEN CHILDREN MED CARE CTR	2
XIAN RED CROSS HOSP	2
XINTAI CITY PEOPLES HOSP	2
XINXIANG MED UNIV	2
XINYANG NORMAL UNIV	2
XIZANG MINZU UNIV	2
YAMAGUCHI RED CROSS HOSP	2
YENI YUZYIL UNIV	2
YILING HOSP	2
YUAN ZE UNIV	2
ZHEJIANG PROV PEOPLES HOSP	2
ZUNYI MED UNIV	2
117 HOSP CHINESE PEOPLES LIBERAT ARMY	1
208TH HOSP CHANGCHUN	1
210 HOSP PLA	1
251 HELLEN AIR FORCE HOSP	1
253TH HOSP PEOPLES LIBERAT ARMY CHINA	1
254TH HOSP PLA	1
3 D MATRIX INC	1
307 HOSP PLA	1
3RD PEOPLES HOSP	1
45229 CINCINNATI CHILDRENS HOSP MED CTR	1
463 HOSP PLA	1
89 HOSP PEOPLES LIBERAT ARMY	1
920TH HOSP JOINT LOGIST SUPPORT FORCE PLA	1
970 HOSP PLA JLSF	1
98 HOSP PLA	1
AALBORG UNIV HOSP	1
AB VISTA INC	1
ABINGTON JEFFERSON HLTH	1
ACAD GEN MIL ZARAGOZA	1
ACAD HOSP GRONINGEN	1
ACAD HOSP LEIDEN	1
ACAD MED CTR	1
ACAD PHYS EDUC WARSAW	1
ACECR	1
ACIBADEM ADANA HOSP	1
ACIBADEM ATAKENT UNIV HOSP	1
ACIBADEM BURSA HASTANESI	1
ACIBADEM MASLAK HOSP	1
ADDENBROOKES CAMBRIDGE UNIV HOSP	1
ADDENBROOKES CAMBRIDGE UNIV HOSP NHS FDN TRUST	1
ADELAIDE MEATH HOSP NATL CHILDRENS HOSP	1
ADIYAMAN STATE HOSP	1
ADV DIAGNOST	1
ADVENTHEALTH	1
ADVENTIST FAC BAHIA	1
AESCULAPIUS MED HLTH GRP	1
AFFILIATE CAPITAL MED UNIV	1
AFFILIATED HOSP ZUNYI MED COLL	1
AFIRM	1
AFYON KOCATEPE UNIV	1
AGA KHAN UNIV HOSP	1
AGAPLESION EV BATHILDISKRANKENHAUS GEMEINNUTZIGE	1
AGASHES PAEDIAT SUPER SPECIAL CLIN	1
AGIA SOFIA CHILDRENS HOSP	1
AGR RES ORG	1
AGR UNIV TIRANA	1
AGRI MIL HOSP	1
AGRI STATE HOSP	1
AHVAZ JUNDISHAPUR UNIV MED SCI	1
AICHI CHILDRENS HLTH MED CTR	1
AICHI KOSEIREN KONAN KOSEI HOSP	1
AIMS	1
AINTREE UNIV HOSP NHS FDN TRUST	1
AIR FORCE MIL MED UNIV	1
AJOU UNIV HOSP	1
AKER UNIV HOSP	1
AKERSHUS UNIV HOSP	1
AKHTAR ORTHOPAED HOSP	1
AKITA UNIV	1
AL ADAN HOSP	1
AL AZHAR UNIV	1
AL AZHAR UNIV HOSP	1
AL JALILA CHILDREN SPECIALTY HOSP	1
AL JALILA CHILDRENS SPECIAL HOSP	1
AL QASSIM UNIV	1
AL RAZI HOSP	1
AL RAZI ORTHOPAED HOSP	1
ALABAMA MED CONSULTANTS INC	1
ALANYA BASKENT UNIV	1
ALAZHAR UNIV HOSP	1
ALBANY MED COLL	1
ALBERT EINSTEIN CANC CTR	1
ALBERT EINSTEIN MED CTR	1
ALESSANDRIA HOSP	1
ALEXANDRA HOSP	1
ALEXANDRIA INSURANCE HOSP	1
ALEXANDRIA UNIV	1
ALEXANDROVSKA HOSP	1
ALFAISAL UNIV	1
ALFRED HOSP	1
ALGEMEEN ZIEKENHIUS MONICA	1
ALI EL GARIM ST FRONT OMAR AFANDI STORES	1
ALICE HO MIU LING NETHERSOLE HOSP	1
ALKHALIDI HOSP	1
ALL INDIA INST MED SCI RISHIKESH	1
ALLEGHENY UNIV HLTH SCI	1
ALLELE BIOTECHNOL PHARMACEUT INC	1
ALLIED HOSP	1
ALMA MATER STUDIORUM UNIV BOLOGNA	1
ALPINE ORTHOPED MED GRP INC	1
ALTINBAS UNIV	1
ALTONA CHILDRENS HOSP	1
ALTONAER CHILDRENS HOSP	1
ALVARADO ORTHO MED GRP	1
ALVARADO ORTHOPED MED GRP	1
ALVAS AYURVEDA MED COLL	1
AMAGASAKI CENT HOSP	1
AMER ACAD ORTHOPAED SURGEONS	1
AMER ASSOC HIP KNEE SURG	1
AMER COLL RHEUMATOL	1
AMER DENT ASSOC SCI RES INST	1
AMER HOSP	1
AMER INST RADIOL PATHOL	1
AMGEN INC	1
AMHERST COLL	1
AMIENS TEACHING HOSP CTR	1
AMRITA INST MED SCI	1
AMU	1
ANADOLU MED CTR	1
ANCA MED CTR	1
ANDHERI KAMLA CHS LTD KUL KUDOS	1
ANDREWS SPORTS MED ORTHOPAED CTR	1
ANHUI UNIV CHINESE MED	1
ANHUI UNIV SCI TECHNOL	1
ANHUI UNIV TECHNOL	1
ANIM HLTH SERV GD	1
ANIM HLTH TRUST	1
ANIM PLANT QUARANTINE AGCY	1
ANIM SPECIALTY GRP INC	1
ANKARA EDUC RES HOSP	1
ANKARA EDUC TRAINING HOSP	1
ANKARA NUMUNE TEACHING HOSP	1
ANKARA NUMUNE TEACHING RES HOSP	1
ANKARA NUMUNE TRAINING RES HOSP	1
ANKLE FOOT SURG CTR	1
ANN ROBERT H LURIE CHILDRENS HOSP CHICAGO	1
ANTRIM HOSP	1
ANTWERP UNIV HOSP	1
AO ASIF DEV	1
AO ASIF RES INST	1
AO ASIF TECH COMMISS	1
AO BOLOGNINI	1
AO CLIN INVEST DOCUMENTAT	1
AO DEV INST	1
AO FDN	1
AO INT	1
AOU CITTA SALUTE SCI TORINO OSPED CTO	1
AOU POLICLIN G MARTINO	1
AOU POLICLIN VITTORIO EMANUELE	1
APEX MED RES CTR	1
APOLLO HLTH CITY	1
APOLLO SPECIAL HOSP	1
ARABIAN GULF UNIV	1
ARETE UNIV HOSP	1
ARISTOTELIAN UNIV THESSALONIKI	1
ARISTOTLE UNIV THESSALONIKI G PAPANIKOLAOU HOSP	1
ARMY MED UNIV PLA	1
ARNOLD PALMER MED CTR	1
ARS	1
ARS STAT	1
ARTHRIT RES UK TISSUE ENGN CTR	1
ARTHRIT SURG RES FDN	1
ARTHRITIS INST	1
ARTHUR DE SA EARP FAC	1
ARUNA ASAF ALI GOV HOSP	1
ASAHI UNIV	1
ASAHIGAWA RYOIKUEN	1
ASEER CENT HOSP	1
ASHIYA MUNICIPAL HOSP	1
ASHWINI HOSP CDA	1
ASKLEPIOS WESTKLINIKUM HAMBURG	1
ASSAF HAROFE MED CTR	1
ASSAF HAROFEH GEN HOSP	1
ASSAF HAROFEH MED CTR	1
ASSOCIATED SAFDARJUNG HOSP	1
ASTAR	1
ASWAN UNIV	1
ATATURK TRAINING RES HOSP	1
ATHENS NAVAL HOSP	1
ATOM DIS INST	1
ATOS HOSP HEIDELBERG	1
ATSUMI HOSP	1
ATTIKON UNIV HOSP	1
AUBURN UNIV	1
AUCKLAND HOSP	1
AUGUSTE VIKTORIA KLIN	1
AUSL BOLOGNA	1
AUVA RES INST OSTEOL	1
AVANSALUD CLIN SANTIAGO	1
AVIC	1
AWADHESH PRATAP SINGH UNIV	1
AZ ALMA	1
AZ SINT BLASIUS	1
AZEEZIA MED COLL	1
AZIENDA OSPED RIUNITI VILLA SOFIA CERVELLO	1
AZIENDA OSPED UNIV CAREGGI	1
AZIENDA OSPED UNIV INTEGRATA VERONA	1
AZIENDA OSPED UNIV SAN MARTINO IST	1
B B HOSP	1
BABOL UNIV MED SCI	1
BACS KISKUN DIST GEN HOSP	1
BAD CANNSTATT HOSP	1
BADEN WURTTEMBERG HESSEN GMBH	1
BAGCILAR EGITIM ARASTIRMA HASTANESI	1
BAHCELIEVELER MEM PRIVATE HOSP	1
BAI JERBAI WADIA HOSP CHILDREN	1
BALASSA JANOS HOSP TOLNA CTY	1
BALIKESIR GONEN STATE HOSP	1
BALIKESIR UNIV	1
BALTALIMANI BONE DIS EDUC RES HOSP	1
BALTALIMANI BONE DIS RES TRAINING HOSP	1
BALTALIMANI BONE JOINT DIS EDUC RES HOSP	1
BALTALIMANI BONE JOINT DIS TRAINING RES HOSP	1
BANAZ PUBL HOSP	1
BAOYING CTY PEOPLES HOSP JIANGSU PROV	1
BAPTIST HOSP	1
BAQIYATALLAH UNIV MED SCI	1
BARDHAMAN MED COLL	1
BARNET GEN HOSP	1
BARNSLEY DIST GEN HOSP	1
BARTS HLTH NHS TRUST	1
BARTS ROYAL LONDON HOSP NHS TRUST	1
BASSETT HEALTHCARE	1
BAUDOUR HORNU HOSP	1
BAUMANN KLIN KARL OLGA KRANKENHAUS	1
BAYCARE MED GRP	1
BAYER SCHERING PHARMA AG	1
BAYER TECHNOL	1
BAYLOR MOT SPORTS PERFORMANCE LAB	1
BAYLOR SCOTT WHITE HLTH	1
BC CHILDRENS HOSP	1
BEAUMONT HOSP	1
BEGIN MIL HOSP	1
BEIJING BOAI HOSP	1
BEIJING INST MICROBIOL EPIDEMIOL	1
BEIJING INST NUTR RESOURCES	1
BEIJING INST TECHNOL	1
BEIJING JIANXING TCM HOSP	1
BEIJING JINGSHI HOSP TRADIT CHINESE MED	1
BEIJING KEY LAB GENET RES SKELETAL DEFORM	1
BEIJING MIL GEN HOSP	1
BEIJING TIANXINFU MED APPLIANCE CO	1
BEIJING UNIV	1
BEIJING UNIV CHEM TECHNOL	1
BEIJING UNIV TECHNOL	1
BEILINSON MED CTR	1
BEIT CURE INT HOSP	1
BELARUSSIAN RES INST TRAUMATOL ORTHOPAED	1
BENEMERITA UNIV AUTONOMA PUEBLA	1
BENHA FAC MED	1
BENHA UNIV	1
BERLIN INST HLTH BIH CHARITE	1
BERUFSGENOSSENSCHAFTLICHE KLINIKEN HALLE	1
BERUFSGENOSSENSCHAFTLICHE UNFALLKLIN	1
BERUFSGENOSSENSCHAFTLICHE UNFALLKLIN MURNAU	1
BEZMIALEM FDN UNIV	1
BEZMIALEM VAKIF UNIV	1
BG KLINIKEN BERGMANNSTROST	1
BG KLINIKUM UNFALLKRANKENHAUS BERLIN	1
BG LUDWIGSHAFEN	1
BG UNFALLKLIN LUDWIGSHAFEN	1
BGI GBI BIOTECH CO	1
BHARATHIAR UNIV	1
BHARATI HOSP	1
BHARATI VIDYAPEETH DEEMED BE UNIV	1
BICHAT CLAUDE BERNARD TEACHING HOSP	1
BINGOL STATE HOSP	1
BINZHOU PEOPLES HOSP	1
BIOCLINICA	1
BIOMIN HOLDING GMBH	1
BIOPHARM INC	1
BIOSTATS	1
BIRMINGHAM CHILDRENS HOSP	1
BIRMINGHAM HEALTHCARE TRUST	1
BIRMINGHAM HEARTLANDS SOLIHULL HOSP	1
BIRMINGHAM NUFFIELD HOSP	1
BIRMINGHAM WOMENS CHILDRENS NHS FDN TRUST	1
BLACKPOOL VICTORIA HOSP	1
BLK SUPER SPECIAL HOSP	1
BLOOD CTR WISCONSIN	1
BLUEPEARL SPECIALTY EMERGENCY HOSP STONE OAK	1
BLYTHEDALE CHILDREN HOSP	1
BMI THREE SHIRES HOSP	1
BNAI ZION MED MED	1
BNAIZION MED CTR	1
BNEI ZION MED CTR	1
BNV COLL	1
BOGENHAUSEN HOSP	1
BOLTZMANN INST OSTEOL	1
BOMBAY HOSP MED RES CTR	1
BOMBAY PORT TRUST HOSP	1
BONE JOINT SURG HOSP	1
BONE THERAPEUT SA	1
BOSTON MED CTR	1
BOSTON UNIV MED CTR	1
BOSTONS CHILDREN HOSP	1
BRETONNEAU HOSP	1
BRIGHAM WOMENS FAULKNER HOSP	1
BRIGHTON SUSSEX UNIV HOSP NHS TRUST	1
BRIGHTON UNIV HOSP NHS TRUST	1
BRISTOL CHILDRENS HOSP	1
BRISTOL ROYAL HOSP SICK CHILDREN	1
BRITISH COLUMBIA CANC AGCY	1
BRITISH HOSP	1
BRJ ORTHO CTR	1
BROWARD ORTHOPED SPECIALISTS	1
BROWN ALPERT MED SCH	1
BRUDERHOLZ SPITAL	1
BRUKER MICROCT	1
BRUNEL UNIV	1
BU ALI SINA UNIV	1
BUDAI IRGALMASRENDI KORHAZ	1
BUDDHIST DALIN TZU CHI GEN HOSP	1
BUDDHIST TZU CHI GEN HOSP	1
BUFFALO GEN HOSP	1
BUNDELKHAND UNIV	1
BURDWAN MED COLL	1
BURGERSPITAL	1
BURGUNDY UNIV	1
BURLO GAROFOLO INST	1
BURSA MIL HOSP	1
CALIF STATE UNIV LONG BEACH	1
CALIF STATE UNIV NORTHRIDGE	1
CAMPBELL CLIN	1
CAMPBELL CLIN ORTHOPED	1
CAMPUS BIOMED UNIV	1
CANADIAN CTR REGENERAT THERAPY	1
CANADIAN HOSP	1
CANAKKALE 18 MART UNIV	1
CANBERRA HOSP	1
CANG ZHOU HOSP INTEGRATED TRADIT CHINESE WESTER	1
CANGZHOU CENT HOSP HEBEI	1
CANGZHOU MED COLL HEBEI	1
CANISIUS WILHELMINA	1
CANISIUS WILHELMINA HOSP	1
CANISIUS WILHELMINA ZIEKENHUIS	1
CANKIRI GOVT HOSP	1
CANNIESBURN HOSP	1
CANTERBURY CHRIST CHURCH UNIV	1
CANTONAL HOSP GRAUBUENDEN	1
CANTONAL HOSP ZENICA	1
CAOXIAN PEOPLES HOSP	1
CAPITAL MED UNIV AFFILIATED BEIJING FRIENDSHIP HO	1
CAPITAL UNIV MED SCI	1
CAPPAGH NATL ORTHOPAED HOSP	1
CARDENAL HERRERA CEU UNIV	1
CARE OF HENZE EP	1
CARE OF KHANNA S	1
CARE OF PERKINS FRANCES M	1
CARE UK	1
CARLINAS PAIN INST	1
CARMEL HOSP	1
CASE WESTERN RESERVE UNIV HOSP	1
CATHOLIC UNIV HOSP DAEGU	1
CATHOLIC UNIV KOREA UIJONGBU	1
CATHOLIC UNIV LEUVEN	1
CEDAR VALLEY MED ASSOCIATES	1
CEDARS SINAI UCLA	1
CEDARS SINAI UNIV CALIF LOS ANGELES	1
CELAL BAYAR UNIV	1
CENT CLIN UNIV KOSOVO	1
CENT HOSP HANZHONG CITY	1
CENT HOSP HILLEROD	1
CENT HOSP JINHUA	1
CENT HOSP SONGYUAN CITY	1
CENT INST TRAUMATOL	1
CENT MANCHESTER HOSP FDN TRUST	1
CENT NORTH WEST LONDON NHS FDN TRUST	1
CERKEZKOY STATE HOSP	1
CES UNIV	1
CHAIN AN MIS MED CTR	1
CHANDAK ORTHOPED TRAUMA INST	1
CHANDRAPUR MULTISPECIAL HOSP	1
CHANG GANG UNIV	1
CHANG GUNG CHILDRENS HOSP	1
CHANG GUNG MED COLL	1
CHANG GUNG MEM HOSP CHIAYI	1
CHANG GUNG MEM HOSP LINKOU	1
CHANGE GUNG UNIV	1
CHANGHAI HOSP SHANGHAI	1
CHANGI GEN HOSP	1
CHANGJIANG POLYTECH	1
CHANGZHENG HOSP	1
CHANIA GEN HOSP	1
CHARITE UNIV HOSP	1
CHARLES A DANA RES INST	1
CHARLES RIVER CO	1
CHARLES UNIV TEACHING	1
CHARLOTTE MAXEKE JOHANNESBURG ACAD HOSP	1
CHARLOTTE ORTHOPAED RES INST	1
CHARLOTTE RADIOL	1
CHAUDHARY HOSP	1
CHEJU NATL UNIV HOSP	1
CHENGDE MED COLL	1
CHENGDU MIL AREA	1
CHENGDU MIL GEN HOSP	1
CHENGDU SECOND PEOPLES HOSP	1
CHENGDU UNIV TRADIT CHINESE MED	1
CHETTINAD MED COLL HOSP RES CTR	1
CHI MEI HOSP	1
CHI POISSY SAINT GERMAIN LAYE	1
CHI POISSY ST GERMAIN LAYE	1
CHIA YI VET GEN HOSP	1
CHIAYI CHANG GUNG MEM HOSP	1
CHIBA AOBA MUNICIPAL HOSP	1
CHIBA KAIHIN MUNICIPAL HOSP	1
CHIBA MED CTR	1
CHIBA REHABIL CTR	1
CHILDREN CANC HOSP	1
CHILDREN HOSP ARMAND TROUSSEAU	1
CHILDREN ORTHOPAED CLIN	1
CHILDREN S HOSP CHONGQING MED UNIV	1
CHILDRENS CANC GRP	1
CHILDRENS FAC HOSP	1
CHILDRENS GEN HOSP PANAGIOTIS AGLAIA KYRIAKOU	1
CHILDRENS HOSP AGIA SOFIA	1
CHILDRENS HOSP BOSTON	1
CHILDRENS HOSP BUFFALO	1
CHILDRENS HOSP HLTH CTR	1
CHILDRENS HOSP NEW ORLEANS	1
CHILDRENS HOSP OAKLAND RES INST	1
CHILDRENS HOSP PITTSBURGH	1
CHILDRENS HOSP RES FDN	1
CHILDRENS HOSP SAN DIEGO	1
CHILDRENS HOSP WISCONSIN	1
CHILDRENS MED CTR ISRAEL	1
CHILDRENS MEM HOSP	1
CHILDRENS UNIV HOSP	1
CHINA AEROSP 731 HOSP	1
CHINA JEPAN FRIENDSHIP HOSP	1
CHINA MINMET CORP	1
CHINA NORTH IND	1
CHINA ORTHOPAED REGENERAT MED GRP CORMED	1
CHINA ORTHOPED REGENERAT MED GRP CORMED	1
CHINA RESOURCES WISCO GEN HOSP	1
CHINESE MED SCI	1
CHINESE NATL HUMAN GENOME CTR	1
CHINESE PLA MED SCH	1
CHIREC	1
CHIRURG KLIN MUNCHEN BOGENHAUSEN	1
CHOLESTEROL METAB THROMBOSIS RES CTR	1
CHONBUK NATL UNIV HOSP	1
CHONBUK NATL UNIV MED SCH HOSP	1
CHONGQING CANC HOSP	1
CHONGQING DAZU PEOPLES HOSP	1
CHONGQING GEN HOSP	1
CHONGQING RUNZE PHARMACEUT CO LTD	1
CHONGQING UNIV MED SCI	1
CHONNAM NATL UNIV HWASUN HOSP	1
CHOSUN UNIV	1
CHR NANCY	1
CHRISTIE NHS FDN TRUST	1
CHRU BREST	1
CHRU CAVALE BLANCHE	1
CHRU MONTPELLIER	1
CHRU POINTE A PITRE	1
CHRU TOURS	1
CHU ANGERS	1
CHU BICHAT	1
CHU CANNES	1
CHU COCHIN PORT ROYAL	1
CHU COCODY	1
CHU FT DE FRANCE	1
CHU GRENOBLE ALPES	1
CHU GRENOBLE ALPES SITE VOIRON	1
CHU HENRI MONDOR	1
CHU HOP SUD	1
CHU IBN ROCHD	1
CHU LIEGE SART TILMAN	1
CHU MONTPELLIER	1
CHU NICE	1
CHU NORD	1
CHU PELLEGRIN TRIPODE	1
CHU POINTE A PITRE ABYMES	1
CHU POINTE PITRE	1
CHU R DEBRE	1
CHU ST ETIENNE	1
CHU TIMONE	1
CHU TREICHVILLE	1
CHULALONGKORN UNIV	1
CHUN SHAN HOSP	1
CHUSHIN MATSUMOTO NATL HOSP	1
CIBER EPIDEMIOL SALUD PUBL CIBERESP	1
CIBEREHD	1
CIBERESP	1
CID UNIV ARMANDO DE SALLES OLIVEIRA	1
CIIMS HOSP	1
CINCINNATI CHILDRENS HOSP	1
CINCINNATI SPORTSMED ORTHOPAED CTR INC	1
CIPTO MANGUNKUSUMO NATL CENT HOSP	1
CITTA SALUTE SCI TORINO	1
CITTA SALUTE SCIENZA TORINO	1
CITY HOPE NATL MED CTR	1
CIUDAD SANITARIA UNIV BELLVITGE	1
CIXI 3RD PEOPLES HOSP	1
CLAEH UNIV	1
CLAUDE HURIEZ HOSP	1
CLEMENT J ZABLOCKI MILWAUKEE VA MED CTR	1
CLEVELAND CLIN CLEVELAND	1
CLEVELAND CLIN EDUC FDN	1
CLEVELAND ORTHOPAED SPINE HOSP LUTHERAN	1
CLEVELAND ORTHOPED SPINE HOSP	1
CLIN ALEMANA SANTIAGO	1
CLIN ARTRITIS REHABIL CAYRE	1
CLIN AVANSALUD	1
CLIN CHENIEUX	1
CLIN CREU BLANCA	1
CLIN CTR MONTENEGRO	1
CLIN HOSP CTR DR DRAGISA MISOVIC	1
CLIN HOSP CTR ZAGREB	1
CLIN JOUVENET	1
CLIN LAS CONDES	1
CLIN MONTCHOSI	1
CLIN NINO JORGE BEJARANO ESE	1
CLIN ORTHOPAED EMERGENCY SURG	1
CLIN ORTHOPED TRAUMA SURG	1
CLIN RES CTR	1
CLIN RES CTR RHEUMATOID ARTHRIT	1
CLIN RESIDENCE PARC	1
CLIN SAUVEGARDE	1
CLIN SONNENHOF	1
CLIN TRIAL SERV UNIT	1
CLIN USP LA ESPERANZA	1
CLIN VET EL OLIVAR	1
CNR	1
COBB VANTRESS IND	1
COCHIN HOSP	1
COLENTINA CLIN HOSP	1
COLL OSTEOPATH MED	1
COLLABORAT INNOVAT CTR BIOTHERAPY	1
COLUMBIA PRESBYTERIAN MED CTR	1
COMBINED MIL HOSP	1
COMENIUS UNIV	1
COMMAND HOSP	1
COMMUNITY HLTH S LONDON	1
COMPLEJO HOSP NAVARRA	1
COMPLEXO HOSP UNIV PROF EDGARD SANTOS	1
COMSATS UNIV ISLAMABAD	1
CONQUEST HOSP	1
CONSEJO NACL INVEST CIENT TECN	1
CONSTANTIN BRANCUSI UNIV	1
COOK CHILDRENS MED CTR	1
COOPER HOSP UNIV MED CTR	1
COOPER UNIV HLTH CARE	1
CORIN LTD	1
COTE NACRE HOSP	1
COXA LTD	1
CPAF HOSP BEIJING	1
CRIMEAN REPUBLICAN AIDS CTR	1
CROSS CANC INST	1
CROSSGATES RIVER OAKS HOSP	1
CROSSHOUSE HOSP	1
CS MOTT CHILDRENS HOSP	1
CSIR	1
CSOLNOKY FERENC VESZPREM CTY HOSP	1
CTR ADV ORTHOPED LARKIN	1
CTR CHILD ADOLESCENT HLTH	1
CTR CLIN RES	1
CTR DIS CONTROL PREVENT	1
CTR GENOM REGULAT	1
CTR HIP PRESERVAT CHILDRENS ORTHOPAED	1
CTR HOP UNIV	1
CTR HORMONE RES	1
CTR HOSP	1
CTR HOSP LUXEMBOURG	1
CTR HOSP REG UNIV NANCY	1
CTR HOSP UNIV	1
CTR HOSP UNIV NIMES	1
CTR HOSP UNIV SUD	1
CTR INFECT DIS ZURICH	1
CTR MEDICOCHIRURG	1
CTR NATL HOSP	1
CTR OREGON RES EDUC FDN	1
CTR ORTHOPAED SPECIALTIES	1
CTR REGISTERS VASTRA GOTALAND	1
CTR RES TECHNOL	1
CTR STEM CELL RES REGENERAT MED	1
CTR SYST NEUROSCI ZSN	1
CTY HOSP	1
CUNY MT SINAI SCH MED	1
CURE ETHIOPIA CHILDRENS HOSP	1
CURTIN UNIV	1
CYM	1
CZECH TECH UNIV	1
DA YAH UNIV	1
DADGOSTARI HOSP	1
DAEGU FATIMA HOSP	1
DAEGU WOORI HOSP	1
DALIAN CHILDRENS HOSP	1
DAMANHOUR NATL MED INST	1
DANA FARBER CANC INST	1
DANA HOSP	1
DANDERYD HOSP	1
DANISH CANC SOC	1
DANKOOK UNIV HOSP	1
DANUBE HOSP SMZO	1
DAQING OILFIELD GEN HOSP	1
DARENT VALLEY HOSP	1
DAYANAND MED COLL HOSP	1
DAYTON CHILDRENS HOSP	1
DEAKIN UNIV	1
DEBRECEN UNIV MED	1
DECCAN COLL MED SCI	1
DEENANATH MANGESHKAR HOSP RES CTR	1
DELFT UNIV TECHNOL	1
DEMOCRITUS UNIV THRACE	1
DEPT AGR RURAL DEV NO IRELAND	1
DEPT ANESTHESIOL	1
DEPT GERIATR	1
DEPT NUCL MED	1
DEPT ORTHOPAED REHABIL	1
DEPT ORTHOPAED SURG B	1
DEPT ORTHOPED	1
DEPT ORTHOPED SURG B	1
DEPT ORTHOPED TRAUMA SURG	1
DEPT ORTHPED SURG	1
DEPT PUBL HLTH	1
DEPT REPROD DEV SCI	1
DEPT SURG ORAL PATHOL	1
DEPT VET CLIN SCI	1
DERRIFORD HOSP NHS TRUST	1
DES MOINES ORTHOPAED SURG	1
DEUTSCH KLIN DIAGNOST	1
DEV ZONES CTR HOSP HEZE	1
DEVELI HATICE MUAMMER KOCATURK STATE HOSP	1
DEVREK STATE HOSP	1
DEYANG PEOPLES HOSIPTAL	1
DEZHOU PEOPLE HOSP	1
DEZHOU PEOPLES HOSP	1
DHQ JHANG	1
DIAGNOST OSTEONECROSIS CTR	1
DIAKONIEKRANKENHAUS FRIEDERIKENSTIFT GMBH	1
DISKAPI YILDIRIM BEYAZIT EGITIM ARASTIRMA HASTA	1
DISKAPI YILDIRIM BEYAZIT RES EDUC HOSP	1
DISKAPI YILDIRIM BEYAZIT RES TRAINING HOSP	1
DIYARBAKIR SELAHADDIN EYYUBI STATE HOSP	1
DNALINK	1
DOCTORS HOSP	1
DOERNBECHER CHILDRENS HOSP	1
DOGUBEYAZIT STATE HOSP	1
DOKKYO UNIV	1
DOKUZ EYLUL UNIV HASTANESI	1
DOKUZ EYLUL UNIV HOSP	1
DONAC SANTOJANNI HOSP	1
DONG KANG HOSP	1
DONGGUAN UNIV TECHNOL	1
DONGGUK UNIV INT HOSP	1
DONGHUA UNIV	1
DORNIER MEDTECH GMBH	1
DOSHISHA WOMENS COLL LIBERAL ARTS	1
DOUBLE ENGINE MED MAT CO LTD	1
DR BECKER RHEIN SIEG KLIN	1
DR CLEMENTE ALVAREZ HOSP	1
DR DY PATIL HOSP RES CTR	1
DR HC ROBERT MATHYS FDN	1
DR JOSIP BENCEVIC GEN HOSP	1
[truncated: 2,405 more rows]

## Sheet: Authors
作者	Total publications	Sum of times cited×100	Average citations per item	H-index	institution
YAMAMOTO T	94	23.79	25.31	29	Kyushu Univ
MONT MA	79	49.27	62.37	36	Cleveland Clinic
IWAMOTO Y	74	14.98	20.24	22	Kyushu Univ
MOTOMURA G	67	7.31	10.91	15	Kyushu Univ
SUGANO N	63	16.24	25.78	24	Osaka Univ
ZHAO DW	61	10.74	17.61	18	Dalian University
ZHANG CQ	60	9.8	16.33	17	Shanghai Jiao Tong University
KOO KH	51	17.09	33.51	24	Seoul National University
KIM HKW	50	9.71	19.42	21	UT Southwestern Medical Center
NAKASHIMA Y	49	5.7	11.63	13	Kyushu University
IKEMURA S	48
WANG Y	46
HE W	42
KIM SY	42
LI J	42
KUBO T	41
HERNIGOU P	38
WANG BJ	38
JONES LC	37
SUN W	37
GAO YS	36
LI ZR	36
SAKAI T	36
WANG KZ	34
ZHANG Y	34
GANZ R	32
GUO WS	31
HUNGERFORD DS	31
NISHII T	31
ZHANG J	31
HASEGAWA Y	30
OHZONO K	29
KIM HJ	28
URBANIAK JR	28
YOSHIKAWA H	28
LIU BY	26
LIU Y	26
WANG L	26
WANG P	26
HA YC	25
KASTE SC	25
KIM YH	25
MALIZOS KN	25
YAMAGUCHI R	25
KUBO Y	24
WENG XS	24
CHEN WH	23
QIN L	23
TAKAO M	23
WANG XL	23
YANG SH	23
FUJIOKA M	22
LEE YK	22
SIEBENROCK KA	22
WANG W	22
YANG L	22
GAO FQ	21
GOODMAN SB	21
KANG PD	21
SONODA K	21
CUI QJ	20
ISHIGURO N	20
YAN ZQ	20
ZHANG C	20
DRESCHER W	19
GLUECK CJ	19
JINGUSHI S	19
LI H	19
LI Y	19
LI YB	19
MATSUMOTO T	19
NAKAMURA J	19
SOUCACOS PN	19
WANG H	19
WANG JZ	19
YANG F	19
DANG XQ	18
JAGER M	18
KIM JS	18
LEE MS	18
WANG BL	18
WANG YS	18
WEI QS	18
YASUNAGA Y	18
BOSS JH	17
CHEN J	17
CHEN SB	17
CHEN ZQ	17
HAUZEUR JP	17
IWASAKI K	17
KIM YJ	17
LIU YW	17
PARVIZI J	17
STEINBERG ME	17
UTSUNOMIYA T	17
WANG GJ	17
WANG J	17
YANG J	17
ZHANG H	17
BERIS AE	16
CAO YJ	16
CHENG LM	16
JIN DX	16
KRAUSPE R	16
MIYANISHI K	16
PARK JW	16
PEI FX	16
SANKAR WN	16
SEYLER TM	16
SONG Y	16
WANG CJ	16
YOON TR	16
ZHANG F	16
ZHANG LL	16
AMSTUTZ HC	15
BECKMANN J	15
CHEN P	15
GANGJI V	15
GRIFKA J	15
JIN TB	15
KIM TH	15
LEE SH	15
LEUNIG M	15
LI DH	15
LI L	15
MAWATARI T	15
MILLIS MB	15
NORMAN D	15
PENG J	15
TAKAOKA K	15
TONG PJ	15
ZHANG L	15
ZHANG P	15
DING H	14
GIANNOUDIS PV	14
HAMAI S	14
HIROTA Y	14
JIN HT	14
LIN N	14
NEEL MD	14
PENG H	14
SAITO M	14
SEKI T	14
SHENG JG	14
SUGIOKA Y	14
WANG C	14
YANG Y	14
AIGNER N	13
DU ZW	13
FENG Y	13
FUKUSHIMA W	13
HATANAKA H	13
ISHIDA M	13
IWATA H	13
KO JY	13
LANDGRAEBER S	13
LIEBERMAN JR	13
MISSELEVICH I	13
NAGOYA S	13
NAKAMURA T	13
SIERRA RJ	13
TAKAHASHI K	13
WANG QY	13
XU WH	13
YAMASHITA T	13
YANG P	13
YOO JJ	13
ZHANG YQ	13
ZINMAN C	13
BULLOUGH PG	12
CHEN CH	12
CHEN L	12
HELFET DL	12
HUANG L	12
JARAMILLO D	12
KARANTANAS AH	12
LI Z	12
LIU M	12
LIU XZ	12
LORICH DG	12
LU SB	12
MA XL	12
MARKER DR	12
MIKI H	12
MIN BW	12
OCHI M	12
OHTORI S	12
POIGNARD A	12
SUN S	12
TAKAHASHI KA	12
TANNAST M	12
TINGART M	12
UESHIMA K	12
WANG T	12
WIDEMAN RF	12
YIN JH	12
ZENG BF	12
ZHANG GZ	12
ZHANG W	12
ZHAO G	12
ARAI Y	11
BEAULE PE	11
CHEN D	11
CHEN YX	11
DAILIANA ZH	11
DELANOIS RE	11
FAN LH	11
GUO QY	11
HARADA Y	11
HONG JM	11
HUANG SB	11
IRISA T	11
ITO H	11
KANEUJI A	11
KARASUYAMA K	11
KIM JR	11
KIM SJ	11
KIM YS	11
LI M	11
LITTLE DG	11
LIU H	11
MASUHARA K	11
MATSUDA S	11
RUTHER W	11
SATO Y	11
SCHEMITSCH EH	11
SCHOENECKER PL	11
SHEN B	11
WANG B	11
WANG JC	11
WANG RT	11
WANG ZH	11
XIE H	11
YAMASAKI T	11
YANG C	11
YANG QW	11
ZHANG Q	11
ZHANG QW	11
ARUWAJOYE O	10
ATSUMI T	10
BABA S	10
CANAVESE F	10
CHEN C	10
CHEN JY	10
CHEN S	10
CHEN XJ	10
CHO SH	10
FREIBERG RA	10
GUO CA	10
HARVEY EJ	10
HONG GJ	10
JO WL	10
LEE JH	10
LI B	10
LI T	10
LI YQ	10
LI ZH	10
LI ZY	10
LIM SJ	10
MA L	10
MATSUNO T	10
NOGUCHI Y	10
PARK EK	10
PARK YS	10
PIUZZI NS	10
REIS DN	10
SEN RK	10
VON LEWINSKI G	10
WANG FS	10
WANG WG	10
WANG Z	10
WEI BF	10
XU Y	10
YE SN	10
YOON KS	10
YU T	10
YU XB	10
ZHANG G	10
ZHAO Y	10
ZILKENS C	10
AARON RK	9
BECK M	9
BROWN TD	9
CHEN XT	9
CHENG EY	9
CHENG XG	9
CLARKE NMP	9
FANG B	9
FLOERKEMEIER T	9
FLOUZAT-LACHANIETTE CH	9
GOTO K	9
HUANG CC	9
HUANG W	9
INOUE H	9
KAMIYA N	9
KIM YM	9
KISHIDA S	9
KOROMPILIAS AV	9
KUMAR S	9
KURODA Y	9
LANDSIEDL F	9
LEVIN D	9
LI G	9
LIAN KJ	9
LIN DS	9
LIN T	9
LIU WL	9
LIU YJ	9
MA C	9
MALGHEM J	9
MATZIOLIS G	9
MCKEE MD	9
MISHIMA H	9
NAKAMURA N	9
OCHI T	9
ONO K	9
PARK KS	9
PELED E	9
PENG WX	9
PUI CH	9
RELLING MV	9
REN M	9
ROUARD H	9
SCHNEIDER W	9
SEGUIN C	9
SHIH CH	9
SHINDO H	9
SONG HR	9
SUN L	9
SUN Y	9
TERJESEN T	9
TRIPATHY SK	9
VAIL TP	9
WANG JQ	9
WANG JW	9
WINDHAGEN H	9
XIE XH	9
XIE Y	9
YANG ZY	9
YUAN HF	9
ZENG YR	9
ZHANG QD	9
ZHAO FC	9
ZHAO ZQ	9
ZHENG LZ	9
ZHU L	9
ZHU ZH	9
ADEKILE AD	8
AN FM	8
ASANO T	8
BUNGER C	8
CAMPBELL P	8
CHEN CM	8
CHEN H	8
CHEN LL	8
CHEN WM	8
CHEN Y	8
CHENG LL	8
CHIU FY	8
CHO CH	8
CUI DP	8
DYKE JP	8
FENG WJ	8
FUKUSHI J	8
GALACTEROS F	8
GUO YC	8
GUO YM	8
HANSEN ES	8
HAYASHI S	8
HIRANO T	8
HOMMA Y	8
HUANG ZQ	8
ISSA K	8
IWASADA S	8
KANG JS	8
KAWANO K	8
KERACHIAN MA	8
KIM H	8
KIM JW	8
KIM TY	8
KONG XY	8
LEE YJ	8
LI C	8
LIU B	8
LIU C	8
LIU G	8
LIU J	8
LIU P	8
MA JX	8
MATSUI M	8
MATSUMOTO H	8
MOON KH	8
NOVAIS EN	8
OKAZAKI S	8
OSAKI M	8
SCHNEIDER T	8
STEPPACHER SD	8
SUEISHI K	8
TAI CL	8
TAKAHASHI D	8
TOMITA K	8
WANG A	8
WANG D	8
WANG GQ	8
WANG LL	8
WANG N	8
WANG ZY	8
WEI XW	8
XIAO LW	8
XIE XW	8
XU HW	8
XU J	8
YAMASHITA A	8
YAN SG	8
YANG S	8
YOON BH	8
YOSHIMURA N	8
YUE DB	8
ZENG JC	8
ZHANG NF	8
ZHANG XZ	8
ZHANG YL	8
ZHAO GQ	8
ZHAO HY	8
ZHOU L	8
ZHOU ZK	8
ZURAKOWSKI D	8
ADAPALA NS	7
AMLING M	7
APRATO A	7
ARUWAJOYE OO	7
BALIAN G	7
BEJAR J	7
CALLAGHAN JJ	7
CHAN WP	7
CHANG CH	7
CHANG JK	7
CHEN GY	7
CHEN JF	7
CHEN X	7
CHENG C	7
CHEVALLIER N	7
CLOHISY JC	7
DAILIANA Z	7
DE MAERTELAER V	7
DU JL	7
FUKUI K	7
GARCES A	7
GRIFFITH JF	7
GUPTA R	7
HAMADA H	7
HIRASAWA Y	7
HIRATA T	7
HOFMANN S	7
HOUDEK MT	7
IWASE T	7
JAUREGUI JJ	7
JONES JP	7
KABATA T	7
KARIMOVA EJ	7
KAWAI T	7
KIM KC	7
KLINGELE KE	7
LAUSTEN GS	7
LAZARO LE	7
LEE KJ	7
LI JC	7
LI XL	7
LI XM	7
LI ZQ	7
LIN L	7
LIU BL	7
LIU F	7
LIU Q	7
LIU W	7
LIU YH	7
LIU Z	7
LIU ZH	7
LYKISSAS MG	7
MA JH	7
MASSE A	7
MAZIERES B	7
MEIZER R	7
MINAMI A	7
MOON YW	7
MORIYA H	7
MURRAY DW	7
NIE ZG	7
OMEROGLU H	7
OSAWA Y	7
PERKA C	7
PETJE G	7
PUFE T	7
QIU X	7
ROPOSCH A	7
SCHMARANZER F	7
SEDEL L	7
SHAPIRO F	7
SHI ZB	7
SHI ZC	7
SINGH R	7
SLONGO T	7
SODHI N	7
SONG KS	7
SONG WQ	7
STULBERG BN	7
SUH KT	7
SUN ZB	7
TAKEGAMI Y	7
TAMURA S	7
TIAN SM	7
TROUSDALE RT	7
ULRICH SD	7
VARITIMIDIS SE	7
WANG AY	7
WANG F	7
WANG HB	7
WANG K	7
WANG S	7
WANG X	7
WANG YJ	7
WANG YZ	7
WATANABE A	7
WATANABE S	7
WEI W	7
WEINSTEIN SL	7
WEN Q	7
WU CC	7
WU XH	7
XUE Y	7
YAMAZAKI M	7
YANG JH	7
YANG Z	7
YIN JM	7
YOSHIOKA T	7
YU XW	7
ZHANG B	7
ZHOU GQ	7
ZHOU ZB	7
ZIEBARTH K	7
AGARWALA S	6
AGUS H	6
ALEXANDRU DO	6
ARGENSON JN	6
BAEK SH	6
BAI R	6
BEREND KR	6
BERRY DJ	6
BIAN H	6
BITTERSOHL B	6
CHEN FY	6
CHEN SH	6
CHIU KH	6
CHO YJ	6
CLASSEN T	6
CORTET B	6
COTTEN A	6
DONG WT	6
EIJER H	6
ENGEL A	6
FUJII M	6
FUJIWARA H	6
GOBEL U	6
GORDON JE	6
GOTO T	6
GOYAL T	6
GRIGORIS P	6
GUO KJ	6
GUO Z	6
HARAGUCHI K	6
HERRERA-SOTO JA	6
HONG SH	6
HUANG GS	6
ICHISEKI T	6
IORIO R	6
ITO M	6
JANG KY	6
JERGESEN HE	6
KAMAL D	6
KARRHOLM J	6
KASSER JR	6
KELLY BT	6
KHANUJA HS	6
KHLOPAS A	6
LACHANIETTE CHF	6
LANG P	6
LAPORTE DM	6
LAROCHE M	6
LE DUFF MJ	6
LECOUVET FE	6
LEE JS	6
LEE JW	6
LEE JY	6
LERCH TD	6
LI Q	6
LI R	6
LI W	6
LI YF	6
LIAO W	6
LIN J	6
LIU CL	6
LIU RY	6
LIU X	6
LUHMANN SJ	6
LUO W	6
MAFFULLI N	6
MAGU NK	6
MALAISE M	6
MAO Q	6
MCGRATH MS	6
MEI J	6
MENG CQ	6
MIGAUD H	6
MIZUO K	6
MOON YJ	6
MULPURI K	6
NI JD	6
OKURA T	6
ORITA S	6
PAN XY	6
PANG FX	6
POTTER HG	6
QI X	6
QIAN WW	6
QIN KR	6
SAITO S	6
SALEH KJ	6
SCHMALZRIED TP	6
SCHNEIDER R	6
SHI JS	6
SHIGEMURA T	6
SHOJI T	6
SIMANK HG	6
SUGAYA H	6
SVENNINGSEN S	6
TIAN L	6
TIAN Y	6
VANDE BERG BC	6
WADDELL JP	6
WANG HM	6
WANG JL	6
WANG YH	6
WANG YX	6
WELLS L	6
WENGER DR	6
WESTHOFF B	6
WINGSTRAND H	6
WU CL	6
WU J	6
WU ZH	6
WYLES CC	6
XENAKIS TA	6
XU JK	6
XU M	6
YIP HK	6
ZHAO B	6
ZHAO J	6
ZHAO JM	6
ZHAO X	6
ZHENG W	6
ZHU ZZ	6
ABE H	5
AGGARWAL S	5
AGREDA-PEREZ LH	5
AKAOGI H	5
ANDO W	5
BACHIR D	5
BANERJEE S	5
BARTONICEK J	5
BARVENCIK F	5
BASTIAN JD	5
BECKER C	5
BEHFAR A	5
BLUEMKE DA	5
BOSCO G	5
BRITTON L	5
CAI XZ	5
CAO HJ	5
CHAHLA J	5
CHAN YS	5
CHANG C	5
CHANG JS	5
CHAUVIN NA	5
CHEN B	5
CHEN CC	5
CHEN CJ	5
CHEN CY	5
CHEN JL	5
CHEN Q	5
CHEN TH	5
CHEN TM	5
CHEN W	5
CHENG L	5
CHUGHTAI M	5
CONZEMIUS MG	5
CUI ZM	5
DENG P	5
DINEV I	5
DOBBS MB	5
DOLINAR D	5
DOMB BG	5
DORA C	5
DUBORY A	5
ELLIS TJ	5
ELMALLAH RK	5
EULERT J	5
FAN JB	5
FANG HS	5
FORTUNA V	5
FU FY	5
GAGALA J	5
GARDENIERS JWM	5
GAUTIER E	5
GERSHWIN ME	5
GILL HS	5
GIRARD J	5
GRILL F	5
GROSS AE	5
GUO L	5
HAGIWARA S	5
HAN J	5
HAN Y	5
HASHEMI-NEJAD A	5
HE M	5
HE YX	5
HOTOKEBUCHI T	5
HOZUMI A	5
HU H	5
HUANG GY	5
HUANG J	5
HUNGERFORD MW	5
IIDA S	5
IKOMA K	5
IM GI	5
IWASAKI N	5
JANSSON V	5
JI QH	5
JIANG C	5
JIANG CC	5
JIN J	5
JIN SY	5
JOHNSON AJ	5
KIM HW	5
KIM JH	5
KIM KI	5
KIM R	5
KITAMURA S	5
KOBAYASHI S	5
KRALJ-IGLIC V	5
KRAMER J	5
KUANG MJ	5
KUMAGAI K	5
KURIBAYASHI M	5
KUROSAWA H	5
KWON SY	5
LAFFORGUE P	5
LAYROLLE P	5
LEE GC	5
LEE J	5
LEE KB	5
LEE KH	5
LEE SW	5
LEUNG PC	5
LI D	5
LI FL	5
LI HL	5
LI HY	5
LI JF	5
LI P	5
LI PF	5
LI SQ	5
LI X	5
LI YZ	5
LI ZG	5
LIM YW	5
LINEAWEAVER WC	5
LIU D	5
LIU JB	5
LIU JG	5
LIU L	5
LIU SB	5
LIU YS	5
LU C	5
LU FQ	5
LU Q	5
MALIZOS K	5
MARTI-CARVAJAL AJ	5
MARUYAMA M	5
MATSUDA K	5
MEI HB	5
MIHALKO WM	5
MIURA M	5
MIYATA N	5
MODDER U	5
MUSCHLER GF	5
NAITO M	5
NAKAMURA H	5
NAZIRI Q	5
NIE L	5
NILSSON O	5
NISHIDA K	5
NISHINO M	5
NIWA M	5
NOZAWA M	5
OH CW	5
OKAMOTO M	5
OLLIVIER M	5
OREFFO ROC	5
OVERGAARD S	5
PAN Q	5
PAN XH	5
PARK BH	5
PARRATTE S	5
PASCUAL-GARRIDO C	5
PAVLOVCIC V	5
PESKIN B	5
PIERCE TP	5
PLENK H	5
PRICE CT	5
QI XY	5
QIN YX	5
RADKE S	5
RATH NC	5
REN YZ	5
RESNICK D	5
SAKAMOTO M	5
SCHREURS BW	5
SEGAL LS	5
SHEN JR	5
SOLA I	5
SOTEREANOS DG	5
STANNARD JP	5
SU XY	5
SULTAN AA	5
SUN MQ	5
TAN B	5
TANAKA H	5
TANG J	5
TATEDA K	5
THEODOROU DJ	5
THEODOROU SJ	5
THOREY F	5
TOMARU Y	5
TSUKAMOTO H	5
UEDA Y	5
UPASANI VV	5
VEZZANI G	5
WAKO Y	5
WANG GY	5
WANG HY	5
WANG Q	5
WANG SQ	5
WANG XN	5
WANG YM	5
WARWAS S	5
WATANABE H	5
WEI YB	5
WEI Z	5
WIIG O	5
WILD A	5
WU B	5
WU H	5
WU ZY	5
XIA J	5
XIAO DM	5
XIAO H	5
XIE LM	5
XU XL	5
YANG B	5
YANG KD	5
YANG WB	5
YANG YP	5
YIN WJ	5
YOO MC	5
YU HC	5
YU ZF	5
YUAN XL	5
ZHANG HJ	5
ZHANG HW	5
ZHANG K	5
ZHANG M	5
ZHANG QY	5
ZHANG XL	5
ZHANG XY	5
ZHANG YF	5
ZHANG YK	5
ZHANG YT	5
ZHANG YZ	5
ZHANG ZL	5
ZHANG ZY	5
ZHAO JN	5
ZHAO Q	5
ZHOU JL	5
ZHU DY	5
ZHU Y	5
ZIMRAN A	5
ZUO W	5
ADACHI N	4
ADAMS SB	4
AGUIRRE M	4
AHN IO	4
AHUJA AT	4
AKIYAMA H	4
AKSOY MC	4
ALDRIDGE JM	4
AMARASEKERA HW	4
ANTOLIC V	4
AOTO K	4
APPELBOOM T	4
ARAI R	4
AUREGAN JC	4
AYA-AY J	4
BAE KC	4
BAE SC	4
BEATY JH	4
BIAN YY	4
BICIMOGLU A	4
BIZOT P	4
BOLOGNESI MP	4
BOWEN JR	4
BUDDE S	4
BUDZIK JF	4
BUMA P	4
CAMPBELL PA	4
CAO F	4
CAO L	4
CAPELLO WN	4
CARRY PM	4
CASELLA F	4
CASTANEDA P	4
CATTERALL A	4
CHEN CF	4
CHEN DL	4
CHEN K	4
CHEN SY	4
CHEN WC	4
CHEN WJ	4
CHEN WP	4
CHEN YH	4
CHEN YP	4
CHENG Q	4
CHIRON P	4
CHO YS	4
CHOI IH	4
CHUNG JY	4
CONNOLLY S	4
COSTA ML	4
CUI XL	4
DAI KR	4
DAI ZP	4
DALINKA MK	4
DALTRO PB	4
DE FINE M	4
DEMPSEY M	4
DENG H	4
DENG J	4
DENG S	4
DOI T	4
DONELL ST	4
DONG X	4
DOREY F	4
DU W	4
EGUND N	4
EINHORN TA	4
ELSTEIN D	4
ETIENNE G	4
EXNER GU	4
FAIRBANK AC	4
FAN WS	4
FANG SH	4
FEHRING TK	4
FENG W	4
FU WM	4
GAO HH	4
GAO HY	4
GAO YH	4
GARDNER MJ	4
GARINO JP	4
GAVASKAR AS	4
GE ZG	4
GEORGE J	4
GEORGIADIS AG	4
GLESBY MJ	4
GLORION C	4
GOETZ J	4
GRASSEL S	4
GRECULA MJ	4
GREENSPAN A	4
GRIFFIN WL	4
GROSS TP	4
GUNNESON EE	4
GUO CG	4
GUO SC	4
GUO YJ	4
GUPTA A	4
HAIDER MZ	4
HAIDUKEWYCH GJ	4
HAILER YD	4
HAN W	4
HANNOUCHE D	4
HAO YQ	4
HARILA-SAARI A	4
HARILA-SAARI AH	4
HASSENPFLUG J	4
HAVERSATH M	4
HAYES CW	4
HE MC	4
HERMAN MJ	4
HERMAN S	4
HIGUERA CA	4
HISATOME T	4
HO ML	4
HOFSTAETTER JG	4
HOSALKAR HS	4
HOWARD SC	4
HSIEH PH	4
HU YC	4
HUANG C	4
HUANG CK	4
HUANG TW	4
HUNGERFORD M	4
IBELLI AMG	4
IKEGAMI A	4
INOUE T	4
JEONG ST	4
JI F	4
JIANG YN	4
JIN Y	4
JOSEPH B	4
KAJIWARA T	4
KAMATH AF	4
KAMEGAYA M	4
KANEKO K	4
KANG HS	4
KAPADIA BH	4
KAROL SE	4
KASTEN P	4
KATSUDA S	4
KAWARAI Y	4
KAWASAKI M	4
KAWATE K	4
KHANDUJA V	4
KIM DY	4
KIM SM	4
KIM Y	4
KITOH H	4
KLINGER CE	4
KNAHR K	4
KOVACS JA	4
KOWALCZYK W	4
KRASNY C	4
KRETTEK C	4
LAMBOTTE JC	4
LAVERNIA CJ	4
LEBEL E	4
LEDUR MC	4
LEE HS	4
LEE HY	4
LEE JE	4
LEE S	4
LEI GH	4
LESTER H	4
LEUNG KS	4
LI F	4
LI HS	4
LI JH	4
LI JL	4
LI LY	4
LI S	4
LI SZ	4
LI WQ	4
LI XD	4
LI XF	4
LI YH	4
LI YJ	4
LI YL	4
LI YM	4
LI ZC	4
LI ZJ	4
LIACINI A	4
LIANG DW	4
LIANG XZ	4
LIN CL	4
LIN S	4
LIN YH	4
LIN Z	4
LIU GB	4
LIU JZ	4
LIU LH	4
LIU SC	4
LIU XH	4
LIU YP	4
LIU YZ	4
LO WH	4
LORINCZY D	4
LUO DQ	4
LUO Y	4
MA ZJ	4
MAINI L	4
MALDAGUE B	4
MALDAGUE BE	4
MAROUF R	4
MATSUURA M	4
MAZDA K	4
MAZDA O	4
MEHLMAN CT	4
MENG HY	4
MILANI C	4
MILENKOVIC S	4
MORITA D	4
MORITA M	4
MULKERN RV	4
MULLER I	4
MUNNS CF	4
MURATA M	4
MURATA Y	4
NAKAJIMA S	4
NAKATA K	4
NAWATA K	4
NHO SJ	4
NI M	4
NINOMIYA S	4
NISHIMURA T	4
NISHINO H	4
NIZARD R	4
NUNLEY JA	4
NUNLEY RM	4
OH B	4
OHASHI H	4
OKIMOTO R	4
OUYANG YR	4
PAN CC	4
PAN JF	4
PAN ZY	4
PANG QJ	4
PANG ZH	4
PAPATHEODOROU L	4
PARK H	4
PARK MS	4
PARSONS N	4
PEDERSEN AB	4
PEDERSEN DR	4
PEI DQ	4
PENEL G	4
PENG KT	4
PENG PJ	4
PEREIRA B	4
PERRY DC	4
PETRI M	4
PEVZNER I	4
PEVZNER IY	4
PIVEC R	4
QIAO XF	4
QUARTESAN S	4
RADER C	4
RAGLAND PS	4
RAI SN	4
RICHARDSON JB	4
RIJNEN WHC	4
RIZK WS	4
ROERDINK WH	4
ROSSET P	4
ROWE SM	4
RUDERT M	4
SADILE F	4
SAISU T	4
SAKANO S	4
SAMUEL LT	4
SATOMI Y	4
SCHAUMBURGER J	4
SCHMIDT T	4
SEEGER LL	4
SELLER K	4
SHAN HJ	4
SHEN WJ	4
SHI B	4
SHI ZY	4
SHIH TTF	4
SHIMIZU K	4
SHIMIZU T	4
SHON WY	4
SINGH P	4
SMITH J	4
SONG EK	4
SPASOVSKI D	4
STEINBERG DR	4
STOJILJKOVIC P	4
STROOP D	4
STRUBE P	4
SUCATO DJ	4
SUDO A	4
SUGANO M	4
SUN M	4
SUN RB	4
SUNG PH	4
SWIONTKOWSKI MF	4
SYLVESTER J	4
TADA Y	4
TAGIL M	4
TAKATORI Y	4
TAMAOKI S	4
TAN Z	4
TANAKA S	4
TANAKA T	4
TAO SC	4
TERZIC A	4
THEYSOHN JM	4
TIAN FD	4
TOGUCHIDA J	4
TOMITA M	4
TORISU T	4
TRACY T	4
TRAINA F	4
TUMER Y	4
UENG SWN	4
VAN WALSUM ADP	4
VAROGA D	4
VELEZ R	4
VERMA N	4
VIALLE R	4
VUKASINOVIC Z	4
WADA H	4
WADA Y	4
WANG DS	4
WANG GL	4
WANG JH	4
WANG JS	4
WANG QG	4
WANG QJ	4
WANG RY	4
WANG SI	4
WANG WM	4
WANG XD	4
WANG XH	4
WANG ZG	4
WANG ZP	4
WATANABE T	4
WEAVER MJ	4
WEDGE JH	4
WEINSTEIN RS	4
WHITEHOUSE MR	4
WINDHAGER R	4
WU F	4
WU JH	4
WU JJ	4
WU PF	4
WU T	4
WU W	4
WU WKK	4
WU XB	4
WU XJ	4
XIAN H	4
XING GY	4
XU HH	4
XU YX	4
XU ZL	4
XU ZW	4
YAMAMOTO H	4
YAMAMOTO M	4
YAMAMOTO Y	4
YAN J	4
YANG YH	4
YAO C	4
YIN L	4
YOKOTA H	4
YOO WJ	4
YOON SJ	4
YU AX	4
YU WT	4
YU Y	4
YUAN B	4
YUE JA	4
ZAFARULLAH M	4
ZERHOUNI EA	4
ZHANG CX	4
ZHANG N	4
ZHANG R	4
ZHANG S	4
ZHANG SF	4
ZHANG T	4
ZHANG XG	4
ZHAO GL	4
ZHAO L	4
ZHAO P	4
ZHAO Z	4
ZHAO ZP	4
ZHOU C	4
ZHOU CY	4
ZHOU DS	4
ZHOU SG	4
ZHOU YX	4
ZHOU ZL	4
ZHU HX	4
ZHU JF	4
ZHU LL	4
ZHU XH	4
ZIBIS AH	4
ZIPPELIUS T	4
ZIVKOVIC Z	4
ZUSTIN J	4
ABE I	3
ADEKILE A	3
AGARWAL A	3
AGARWAL AK	3
AI ZS	3
AKITA T	3
AKPANCAR S	3
ALEXIEV V	3
ALLAIN J	3
ALONSO JE	3
ALSHRYDA S	3
AMANATULLAH DF	3
ANGLEN JO	3
AOYAMA T	3
ARORA M	3
ARORA S	3
ASPENBERG P	3
ASWATH PB	3
ATHANASOU NA	3
AZAM MQ	3
AZEDDINE B	3
BABA T	3
BAI BL	3
BAI Y	3
BAKSI DP	3
BALDINI N	3
BANNISTER GC	3
BARRACK RL	3
BASCAREVIC Z	3
BASSETT GS	3
BAUER TW	3
BAUR-MELNYK A	3
BAUSS F	3
BEEBE AC	3
BEGUIN Y	3
BERG BCV	3
BERNBECK B	3
BEVERLY M	3
BHANDARI M	3
BHATTACHARYA A	3
BIERLING P	3
BIERRY G	3
BLANKENSHIP J	3
BLOM AW	3
BOISGARD S	3
BONUTTI PM	3
BORAIAH S	3
BOTEZ P	3
BRAND RA	3
BRANDT KD	3
BRAUNSTEIN EM	3
BREITENSEHER M	3
BROCAI DRC	3
BURNY F	3
CAI DZ	3
CAMPORESI E	3
CAMURCU Y	3
CANTAGREL A	3
CAPONE A	3
CARULLI C	3
CELIK A	3
CHAI W	3
CHAI YM	3
CHAN MTV	3
CHANG SM	3
CHANG YC	3
CHANG YH	3
CHAO EYS	3
CHASSANIDIS C	3
CHEN F	3
CHEN G	3
CHEN HH	3
CHEN XY	3
CHEN YL	3
CHEN ZG	3
CHERIAN JJ	3
CHIANG CC	3
CHIANG HJ	3
CHIANG JY	3
CHO BC	3
CHO MR	3
CHO TJ	3
CHOI SH	3
CHUN JM	3
CIOMBOR DM	3
CIVININI R	3
CONWAY WF	3
COOK JL	3
CORCES A	3
COSMA D	3
COURNOYER D	3
COVA M	3
COWELL CT	3
CRAWFORD AH	3
CUI Q	3
CUI SY	3
CZUBAK J	3
D'AGOSTINO C	3
DAI RC	3
DALLARI D	3
DALTRO G	3
DALTRO GC	3
DARDIOTIS E	3
DARRAH C	3
DAS S	3
DE GAUZY JS	3
DE SMET K	3
DELLA ROCCA GJ	3
DELLA VALLE CJ	3
DENG Z	3
DESCAMPS S	3
DHILLON MS	3
DICARLO EF	3
DIMITROULIAS A	3
DING QW	3
DING SJ	3
DONG N	3
DONG Q	3
DORMANS JP	3
DUAN DY	3
DUNLOP DG	3
EBERHARDT O	3
EGERMANN M	3
ENDO N	3
ENGELBRECHT V	3
ENGESAETER LB	3
ENOMOTO H	3
ERIVAN R	3
ESPOSITO C	3
FABRY G	3
FALEZ F	3
FAN M	3
FAN YG	3
FANG Y	3
FAVETTI F	3
FEI HD	3
FENG X	3
FENG XB	3
FENG ZH	3
FERNANDEZ FF	3
FIGGIE MP	3
FILIPPINI P	3
FINK B	3
FLECHER X	3
FOX MG	3
FREIBERG R	3
FU BS	3
FU DP	3
FU Q	3
FUJII G	3
FUKUSHIMA T	3
FUNAYAMA K	3
FURNES O	3
FUTAMI T	3
GAO H	3
GAO ST	3
GARELLICK G	3
GAWEDA K	3
GEIJER M	3
GEORGIEV H	3
GILBERT SR	3
GLADMAN DD	3
GOMEZ-BARRENA E	3
GORNITZKY AL	3
GOTO H	3
GOU WL	3
GRAVIUS S	3
GRIFFIN DR	3
GRIGORESCU V	3
GU B	3
GUERMAZI A	3
GUNNESON E	3
GUO H	3
GUO SG	3
GUO X	3
GUPTA N	3
GUPTA S	3
HAILER NP	3
HAMAKI T	3
HAMASAKI T	3
HAN N	3
HAN XR	3
HAN YT	3
HAN Z	3
HANDGRETINGER R	3
HANTES M	3
HARA T	3
HARCKE HT	3
HARRIS MB	3
HART A	3
HASEGAWA M	3
HASSAN A	3
HASSAN M	3
HE HJ	3
HE XQ	3
HE Y	3
HECK DA	3
HERNANDEZ A	3
HERNANDEZ RJ	3
HERRING JA	3
HERTEL R	3
HILL MK	3
HINSENKAMP M	3
HIRAKAWA K	3
HOCHBERGS P	3
HOHN HP	3
HONG ZN	3
HORVATH B	3
HOUSSET V	3
HSU RWW	3
HSU SL	3
HSU WH	3
HU B	3
HU CC	3
HU RY	3
HUANG JH	3
HUANG JY	3
HUANG LY	3
HUANG Q	3
HUANG S	3
HUANG SC	3
HUANG WH	3
HUANG YG	3
HUANG ZG	3
HUDDLESTON JI	3
HUDSON MM	3
HUHNSTOCK S	3
HUO MH	3
IBRAHIM T	3
IGLIC A	3
IHN JC	3
IKEGAWA S	3
IKEGUCHI R	3
IKUTA Y	3
INAGE K	3
INOUE S	3
IRIE T	3
ISHIDA A	3
ISHIKAWA M	3
ITO T	3
ITZCHAKI M	3
JANKE LJ	3
JARVIS J	3
JEON IH	3
JIA GY	3
JIANG YP	3
JOE GO	3
JONES EC	3
JONSSON K	3
JOO JH	3
JUREUS J	3
KAKINOKI R	3
KAKU N	3
KAMAL CK	3
KAMAL KC	3
KAN WS	3
KANEDA K	3
KANESHIRO Y	3
KANG QL	3
KARATOSUN V	3
KATADA R	3
KATO S	3
KATO T	3
KATZ K	3
KAWAMURA K	3
KAYA M	3
KAYMAZ B	3
KE X	3
KEEL MJB	3
KELLEY SP	3
KENN W	3
KHAN T	3
KHURANA B	3
KIM HT	3
KIM HY	3
KIM J	3
KIM PT	3
KIM VEM	3
KIM YG	3
KIRSCHNER S	3
KITA A	3
KITAHARA H	3
KLATT BA	3
KOBATA Y	3
KOBAYASHI M	3
KOKUBO T	3
KOLLIA P	3
KOROMILA T	3
KOYAMA T	3
KRACKOW KA	3
KRAFF O	3
KUBOTA T	3
KUMAR SJ	3
KUMAR V	3
KUO FC	3
KUO KN	3
KUROKI Y	3
KUROSAKA M	3
KUWABARA H	3
KUWAJIMA SS	3
KUZYK PR	3
LAI KA	3
LAI YX	3
LAN H	3
LANNING FP	3
LANNING M	3
LAORR A	3
LAPRADE RF	3
LAUENSTEIN TC	3
LEBOUVIER A	3
LEE CH	3
LEE E	3
LEE EJ	3
LEE HJ	3
LEE JA	3
LEE JJ	3
LEE KM	3
LEE MSS	3
LEE SS	3
LEI PF	3
LETTS M	3
LI HJ	3
LI JK	3
LI JP	3
LI KN	3
LI MH	3
LI MY	3
LI N	3
LI QF	3
LI QH	3
LI SY	3
LI TQ	3
LI TX	3
LI WL	3
LI WZ	3
LI XJ	3
LI XK	3
LI XN	3
LI YD	3
LI YN	3
LIANG S	3
LIAO Y	3
LIN PC	3
LIU CC	3
LIU CF	3
LIU DQ	3
LIU HY	3
LIU JH	3
LIU JW	3
LIU K	3
LIU LY	3
LIU PL	3
LIU R	3
LIU RW	3
LIU S	3
LIU SH	3
LIU SW	3
LIU TS	3
LIU XL	3
LIU XY	3
LIU YY	3
LIU ZL	3
LODER RT	3
LU B	3
LU J	3
LU JX	3
LUKOSCHEK M	3
LUO C	3
LUO D	3
LURING C	3
LUTZ A	3
MA J	3
MA Q	3
MA XH	3
MA YC	3
MADSEN JE	3
MAEZAWA K	3
MAJIMA T	3
MANGAR D	3
MARULANDA GA	3
MASADA T	3
MATHENEY T	3
MATSUDA T	3
MATSUSHITA T	3
MATTANO LA	3
MEIZER E	3
MERANER D	3
MEYER R	3
MICAN JM	3
MIHAILESCU D	3
MILBRANDT TA	3
MILBRINK J	3
MITANI S	3
MITKOVIC M	3
MITTAL R	3
MITTELMEIER W	3
MO FB	3
MOEIN CMA	3
MOON ES	3
MORLOCK MM	3
MORSCHER MA	3
MORTAZAVI SMJ	3
MOURAD C	3
MOUTSOPOULOS HM	3
MUKISI-MUKAZA M	3
MURAKI M	3
MURPHEY MD	3
NAGASAWA K	3
NAHAL A	3
NAKAI T	3
NAKAMURA S	3
NAKAMURA Y	3
NAKANISHI K	3
NAKASONE S	3
NAM KW	3
NANKAKU M	3
NEIDEL J	3
NELSON CL	3
NESS KK	3
NEUMAYR LD	3
NEWMAN JM	3
NICH C	3
NIEDHART C	3
NIETHARD FU	3
NIINIMAKI R	3
NIINIMAKI RA	3
NIINIMAKI T	3
NISTRI L	3
NORBERCIAK L	3
NOTH U	3
NOTZLI HP	3
ODA Y	3
ODENT T	3
OH JK	3
OH KJ	3
OH SH	3
OHISHI M	3
OHMURA T	3
OINUMA K	3
OJALA AE	3
OKA T	3
OKANO K	3
OKUZU Y	3
OTSUKA NY	3
OU QF	3
PAAKKO E	3
PACCOU J	3
PACKIALAKSHMI B	3
PAK J	3
PALOCAREN T	3
PANNIER S	3
PAPAGELOPOULOS PJ	3
PAPAKOSTIDIS C	3
PARK BC	3
PARK CH	3
PARK CW	3
PARK S	3
PARK SK	3
PARKER MJ	3
PASCART T	3
PATEL A	3
PATIL N	3
PATIL S	3
PATRASCU A	3
PEIXOTO JD	3
PERLICK L	3
PERREN SM	3
PHILIPPON MJ	3
PINTER C	3
PLAKSEYCHUK AY	3
PODESZWA DA	3
POWELL JN	3
PRAKASH U	3
PRITZKER KPH	3
PULEO DA	3
PULKKINEN P	3
PUTMAN S	3
QI HD	3
QI WH	3
QI YX	3
QIN YG	3
QIU GX	3
QUARLES LD	3
RAAB P	3
RADDA C	3
RADL R	3
RADTKE K	3
RAO SS	3
RAO VM	3
RASSCHAERT J	3
REHAK P	3
REVELL PA	3
RHYU KH	3
RICHARDS RR	3
RIZZATO A	3
ROACH HI	3
ROBERTS P	3
ROCHESTER R	3
ROGOVEANU OC	3
ROHNER E	3
ROISE O	3
ROSENBERG N	3
ROSENDAHL K	3
ROSENWASSER MP	3
ROY DR	3
RUBASH HE	3
RUCH DS	3
RUSSO S	3
RYU JS	3
RYU KN	3
SABO E	3
SADAT-ALI M	3
SAFIR OA	3
SAITO N	3
SAKAMOTO K	3
SAKAMOTO Y	3
SALA A	3
SALLENT A	3
SALVATI EA	3
SAMARA S	3
SAMORA WP	3
SANDLUND JT	3
SAVIN L	3
SCHAEFFER EK	3
SCHAPER J	3
SCHEERLINCK T	3
SCHRADER T	3
SCHWARZKOPF R	3
SCHWEITZER ME	3
SCOTT T	3
SCULCO PK	3
SCULCO TP	3
SEABER AV	3
SEBES JI	3
SEELEY MA	3
SERONG S	3
SHAO JF	3
SHAO ZW	3
SHARMA P	3
SHEN L	3
SHEN Y	3
SHEN YS	3
SHEN ZJ	3
SHENG H	3
SHI JP	3
SHI L	3
SHI LJ	3
SHI SH	3
SHI ZL	3
SHIBUYA T	3
SHIH HN	3
SHIMIZU J	3
SHIMMIN AJ	3
SHIN CH	3
SHITOTO K	3
SHUAI B	3
SHUPAK A	3
SINGH S	3
SINK EL	3
SLOBOGEAN GP	3
SNIR N	3
SOLDADO F	3
SONG DY	3
SONG HJ	3
SONG HM	3
SONG QC	3
SONG WS	3
SOOHOO NF	3
SORENSEN J	3
SPENCER S	3
SU EP	3
SUENAGA E	3
SUI YJ	3
SUK M	3
SUN F	3
SUN J	3
SUN Q	3
SUN TF	3
SUN TT	3
SUN X	3
SUN YQ	3
SUSSMANN PS	3
SUZUKI M	3
SWARUP I	3
SYNDER M	3
TABATA Y	3
TADA H	3
TAKADA J	3
TAKAGI M	3
TAKAHARA S	3
TAKAHASHI S	3
TAKAI S	3
TAKAKURA Y	3
TAKAZAWA M	3
TAN XY	3
TANG JH	3
TANG JY	3
TANG Q	3
TANG TT	3
TANG X	3
TANI T	3
TARANTINO U	3
TARCZYNSKA M	3
TEKTONIDOU MG	3
TERKAWI MA	3
THOMAS SRYW	3
THOMPSON GH	3
THORNHILL TS	3
TIAN J	3
TIAN KW	3
TIAN S	3
TIAN XB	3
TOMS AP	3
TORII S	3
TORII Y	3
TOTH F	3
TRAISTARU MR	3
TRAN TN	3
TRIEB K	3
TSAI SF	3
TSAI SW	3
TSUCHIYA H	3
TSUJI T	3
TSUMURA H	3
TSUTSUI H	3
TU YK	3
TUNCAY IC	3
UCPUNAR H	3
UROWITZ MB	3
USHIJIMA Y	3
VAEGLER M	3
VAISHYA R	3
VALLE M	3
VAN DER WERKEN C	3
VEKRIS MD	3
VICHINSKY EP	3
VIJAY V	3
VIJAYVARGIYA M	3
VILLATTE G	3
VIVES J	3
VOLGAS DA	3
VOLPON JB	3
WADA T	3
WAGLE S	3
WALL EJ	3
WANG CG	3
WANG CR	3
WANG CS	3
WANG DD	3
WANG DW	3
WANG EB	3
WANG G	3
WANG GZ	3
WANG HC	3
WANG JJ	3
WANG PE	3
WANG QR	3
WANG SG	3
WANG SJ	3
WANG SX	3
WANG WB	3
WANG WC	3
WANG WT	3
WANG XQ	3
WANG XS	3
WANG YF	3
WANG YK	3
WANG YQ	3
WEI L	3
WEI YC	3
WEN PF	3
WEN ZX	3
WENG SJ	3
WILLERS R	3
WINALSKI CS	3
WIRTH T	3
WITVOET J	3
WU HH	3
WU HQ	3
WU PK	3
WU RW	3
WU S	3
WU Y	3
WU YG	3
XIA CJ	3
XIA TW	3
XIA W	3
XIANG S	3
XIAO BJ	3
XIAO J	3
XIAO K	3
XIE ZJ	3
XIONG Z	3
XU B	3
XU DF	3
XU MJ	3
XU Q	3
XU SG	3
XU TT	3
[truncated: 14,718 more rows]

## Sheet: Funding source
基金资助机构	Total publications×10	Sum of times cited×100	Average citations per item	H-index
NATIONAL NATURAL SCIENCE FOUNDATION OF CHINA	52.8	67.39	12.69	37
UNITED STATES DEPARTMENT OF HEALTH HUMAN SERVICES	16.8	67.12	39.95	43
NATIONAL INSTITUTES OF HEALTH	16.5	63.38	38.41	43
MINISTRY OF EDUCATION CULTURE SPORTS SCIENCE AND TECHNOLOGY	9.9	12.16	11.92	19
JAPAN SOCIETY FOR THE PROMOTION OF SCIENCE	9.2	11.56	12.17	18
NATIONAL INSTITUTE OF ARTHRITIS MUSCULOSKELETAL SKIN DISEASES	7.2	26.13	36.29	28
GRANTS IN AID FOR SCIENTIFIC RESEARCH	4.1	5.21	12.4	15
EUROPEAN COMMISSION	3.5	8.99	25.69	17
MINISTRY OF HEALTH LABOUR AND WELFARE	3.5	8.24	21.68	18
NIH NATIONAL CANCER INSTITUTE	3.4	11.99	35.26	19
FUNDAMENTAL RESEARCH FUNDS FOR THE CENTRAL UNIVERSITIES	23
BEIJING NATURAL SCIENCE FOUNDATION	21
NATIONAL NATURAL SCIENCE FOUNDATION OF GUANGDONG PROVINCE	20
CHINA POSTDOCTORAL SCIENCE FOUNDATION	19
STRYKER	19
JAPAN AGENCY FOR MEDICAL RESEARCH AND DEVELOPMENT AMED	17
TEXAS SCOTTISH RITE HOSPITAL FOR CHILDREN	17
GERMAN RESEARCH FOUNDATION DFG	16
AMERICAN LEBANESE SYRIAN ASSOCIATED CHARITIES ALSAC	15
NATIONAL INSTITUTE FOR HEALTH RESEARCH NIHR	14
NIH NATIONAL INSTITUTE OF DIABETES DIGESTIVE KIDNEY DISEASES NIDDK	14
CHINA JAPAN FRIENDSHIP HOSPITAL YOUTH SCIENCE AND TECHNOLOGY EXCELLENCE PROJECT	13
NATIONAL HIGH TECHNOLOGY RESEARCH AND DEVELOPMENT PROGRAM OF CHINA	13
NATURAL SCIENCE FOUNDATION OF SHANDONG PROVINCE	13
NATURAL SCIENCE FOUNDATION OF ZHEJIANG PROVINCE	13
NIH NATIONAL INSTITUTE OF GENERAL MEDICAL SCIENCES NIGMS	13
NIH NATIONAL INSTITUTE ON AGING NIA	13
NATIONAL KEY RESEARCH AND DEVELOPMENT PROGRAM OF CHINA	12
CANADIAN INSTITUTES OF HEALTH RESEARCH CIHR	11
NIH NATIONAL HEART LUNG BLOOD INSTITUTE NHLBI	11
BEIJING MUNICIPAL SCIENCE TECHNOLOGY COMMISSION	10
CONSELHO NACIONAL DE DESENVOLVIMENTO CIENTIFICO E TECNOLOGICO CNPQ	10
NIH NATIONAL CENTER FOR RESEARCH RESOURCES NCRR	10
UK RESEARCH INNOVATION UKRI	10
ARTHREX	9
NATIONAL KEY R D PROGRAM OF CHINA	9
NATIONAL SCIENCE AND TECHNOLOGY SUPPORT PROGRAM	9
NATIONAL SCIENCE FOUNDATION NSF	9
NIH NATIONAL INSTITUTE OF DENTAL CRANIOFACIAL RESEARCH NIDCR	9
NOVARTIS	9
DEPARTMENT OF SCIENCE AND TECHNOLOGY OF JILIN PROVINCE CHINA	8
HONG KONG GENERAL RESEARCH FUND	8
MEDICAL RESEARCH COUNCIL UK MRC	8
NIH EUNICE KENNEDY SHRIVER NATIONAL INSTITUTE OF CHILD HEALTH HUMAN DEVELOPMENT NICHD	8
RESEARCH FUND OF CHINA JAPAN FRIENDSHIP HOSPITAL	8
CAPITAL S FUNDS FOR HEALTH IMPROVEMENT AND RESEARCH	7
JOHNSON JOHNSON	7
JOHNSON JOHNSON USA	7
MINISTRY OF HEALTH WELFARE REPUBLIC OF KOREA	7
NATURAL SCIENCE FOUNDATION OF SHANGHAI	7
SMITH NEPHEW	7
SWISS NATIONAL SCIENCE FOUNDATION SNSF	7
VERSUS ARTHRITIS	7
AMGEN	6
CHINA SCHOLARSHIP COUNCIL	6
DEVELOPMENT AND REFORM COMMISSION OF JILIN PROVINCE CHINA	6
FONDS DE LA RECHERCHE SCIENTIFIQUE FNRS	6
MERCK COMPANY	6
MINISTRY OF EDUCATION SCIENCE AND TECHNOLOGY REPUBLIC OF KOREA	6
MINISTRY OF SCIENCE AND TECHNOLOGY TAIWAN	6
NATURAL SCIENCE FOUNDATION OF HUBEI PROVINCE	6
NIH NATIONAL CENTER FOR ADVANCING TRANSLATIONAL SCIENCES NCATS	6
NIH NATIONAL INSTITUTE OF ALLERGY INFECTIOUS DISEASES NIAID	6
SCIENCE AND TECHNOLOGY PLANNING PROJECT OF GUANGDONG PROVINCE CHINA	6
SCIENCE AND TECHNOLOGY PROJECT OF GUANGDONG PROVINCE	6
TISSUEGENE	6
US DEPARTMENT OF VETERANS AFFAIRS	6
WRIGHT MEDICAL TECHNOLOGY INC	6
MAJOR PROGRAM FOR THE FUNDAMENTAL RESEARCH OF SHANGHAI	5
NATIONAL HEALTH AND MEDICAL RESEARCH COUNCIL OF AUSTRALIA	5
NATURAL SCIENCE FOUNDATION OF JIANGSU PROVINCE	5
PROJECT OF BETHUNE YOUTH FOUNDATION OF JILIN UNIVERSITY CHINA	5
SCIENCE AND TECHNOLOGY PROJECT OF GUANGZHOU	5
ZIMMER	5
AESCULAP	4
BIOMET	4
BIOTECHNOLOGY AND BIOLOGICAL SCIENCES RESEARCH COUNCIL BBSRC	4
BREG	4
CAPITAL HEALTH RESEARCH AND DEVELOPMENT OF SPECIAL	4
CENTRO COCHRANE IBEROAMERICANO SPAIN	4
CHANG GUNG MEMORIAL HOSPITAL	4
CHANG GUNG RESEARCH FUND	4
COBB VANTRESS INCORPORATED SILOAM SPRINGS AR	4
COORDENACAO DE APERFEICOAMENTO DE PESSOAL DE NIVEL SUPERIOR CAPES	4
HONG KONG RESEARCH GRANTS COUNCIL	4
INHA UNIVERSITY	4
KOREAN GOVERNMENT	4
MONTREAL GENERAL HOSPITAL FOUNDATION	4
NANJING MILITARY REGION DURING THE 12TH FIVE YEAR PLAN PERIOD	4
NIH NATIONAL INSTITUTE OF BIOMEDICAL IMAGING BIOENGINEERING NIBIB	4
PACIRA	4
PFIZER	4
PRIORITY ACADEMIC PROGRAM DEVELOPMENT OF JIANGSU HIGHER EDUCATION INSTITUTIONS PAPD	4
PROJECT OF APPLICATION DEMONSTRATION CENTER OF PRECISION MEDICINE FOR MOLECULAR DIAGNOSIS IN JILIN PROVINCE	4
PROJECT OF HEALTH MANAGEMENT DEPARTMENT OF JILIN PROVINCE CHINA	4
PROVINCIAL SCIENCE FOUNDATION OF HUNAN	4
QINGDAO APPLIED FOUNDATIONAL RESEARCH YOUTH PROJECT	4
RESEARCH SUPPORT FOUNDATION OF THE STATE OF BAHIA FAPESB	4
SAGE PRODUCTS INC	4
SCIENCE AND TECHNOLOGY PLAN PROJECT OF GUANGDONG PROVINCE	4
SCIENCE TECHNOLOGY COMMISSION OF SHANGHAI MUNICIPALITY STCSM	4
SPECIAL CONSTRUCTION PROJECT OF DOMINANT DISEASE ONFH OF CHINESE MEDICINE IN GUANGDONG PROVINCE	4
STATE OF TENNESSEE	4
TAKEDA SCIENCE FOUNDATION TSF	4
TIANJIN HEALTH BUREAU SCIENCE AND TECHNOLOGY FOUNDATION	4
ACTION MEDICAL RESEARCH	3
AMPLITUDE	3
APPLICATION STUDY OF CAPITAL CLINICAL CHARACTERISTICS OF CHINA	3
ASTRAZENECA	3
ATI	3
BEIJING MUNICIPAL NATURAL SCIENCE FOUNDATION OF CHINA	3
BETHUNE YOUTH FOUNDATION OF JILIN UNIVERSITY CHINA	3
CHINA JAPAN FRIENDSHIP HOSPITAL PROJECT	3
CHINESE ACADEMY OF SCIENCES	3
CLINICAL CENTER	3
COBB VANTRESS INC SILOAM SPRINGS AR	3
DALIAN HEALTH BUREAU FOUNDATION	3
DEPARTMENT OF SCIENCE TECHNOLOGY INDIA	3
DEPUY	3
EFS ILE DE FRANCE	3
ELI LILLY	3
ENGINEERING PHYSICAL SCIENCES RESEARCH COUNCIL EPSRC	3
GRADUATE INNOVATION FOUNDATION OF PEKING UNION MEDICAL COLLEGE	3
GUANGDONG NATURAL SCIENCE FUNDS FOR DISTINGUISHED YOUNG SCHOLARS	3
HEALTH MANAGEMENT DEPARTMENT OF JILIN PROVINCE CHINA	3
HEILONGJIANG PROVINCE S BASIC SCIENTIFIC RESEARCH BUSINESS FUND RESEARCH PROJECT	3
HIGH LEVEL UNIVERSITY CONSTRUCTION PROJECT	3
INSTITUTO DE SALUD CARLOS III	3
INTERNATIONAL HIP DYSPLASIA INSTITUTE	3
JANSSEN BIOTECH INC	3
JIAMUSI UNIVERSITY SCIENCE AND TECHNOLOGY KEY PROJECT	3
JOINT PROJECT FUNDING FOR MAJOR DISEASES IN SHANGHAI	3
KOREA HEALTH TECHNOLOGY R D PROJECT THROUGH THE KOREA HEALTH INDUSTRY DEVELOPMENT INSTITUTE KHIDI MINISTRY OF HEALTH WELFARE REPUBLIC OF KOREA	3
KOREA NATIONAL INSTITUTE OF HEALTH KOREA CENTER FOR DISEASE CONTROL REPUBLIC OF KOREA	3
LIPOPROTEIN RESEARCH FUND OF THE JEWISH HOSPITAL OF CINCINNATI	3
MAKO SURGICAL	3
MEDICAL COMPRESSION SYSTEMS	3
MEDTRONIC	3
MINISTRY OF HEALTH CZECH REPUBLIC	3
MINISTRY OF SCIENCE AND TECHNOLOGY	3
NANJING MILITARY REGION	3
NATIONAL BASIC RESEARCH PROGRAM OF CHINA	3
NATIONAL HEALTH RESEARCH INSTITUTES TAIWAN	3
NATIONAL HEALTH SERVICE	3
NATIONAL INSTITUTES OF HEALTH NIAMS NICHD	3
NATIONAL RESEARCH FOUNDATION OF KOREA	3
NATURAL SCIENCE FOUNDATION OF YUNNAN PROVINCE	3
NSFC DG RTD JOINT SCHEME	3
NTRDP	3
PEDIATRIC ORTHOPAEDIC SOCIETY OF NORTH AMERICA	3
SCIENCE AND TECHNOLOGY DEVELOPMENT PLAN OF SHANDONG PROVINCE	3
SCIENCE AND TECHNOLOGY PROGRAM OF NANTONG	3
SCIENCE TECHNOLOGY DEPARTMENT OF ZHEJIANG PROVINCE	3
SHRINERS HOSPITALS FOR CHILDREN	3
SMC CHEN XING PLAN FOR SPLENDID YOUNG TEACHERS OF SHANGHAI JIAO TONG UNIVERSITY	3
STARTUP FUND FOR SCIENTIFIC RESEARCH FUJIAN MEDICAL UNIVERSITY	3
TRADITIONAL CHINESE MEDICAL ADMINISTRATION OF ZHEJIANG PROVINCE	3
UEHARA MEMORIAL FOUNDATION	3
UNITED STATES DEPARTMENT OF DEFENSE	3
UNITED STATES PUBLIC HEALTH SERVICE	3
WELLCOME TRUST	3
YOUTH BACKBONE TALENT TRAINING PROGRAM OF FUJIAN PROVINCIAL HEALTH SYSTEM	3
YVON BOULANGER FOUNDATION	3
ZHEJIANG PROVINCE PUBLIC WELFARE TECHNOLOGY APPLICATION RESEARCH PROJECT CHINA	3
A3 SURGICAL	2
ABBVIE	2
ACADEMY OF MEDICAL SCIENCES AMS	2
AKRON CHILDREN S HOSPITAL FOUNDATION AKRON OH	2
ALFRED OSTERLUND FOUNDATION	2
ALMA AND K A SNELLMAN FOUNDATION	2
AMED	2
AMERICAN CANCER SOCIETY	2
AO NORTH AMERICA	2
APPLIED BASIC RESEARCH PROGRAM OF WUHAN MUNICIPAL BUREAU OF SCIENCE AND TECHNOLOGY	2
ARTHRITIS FOUNDATION	2
AUSTRALIAN RESEARCH COUNCIL	2
AUSTRIAN SCIENCE FUND FWF	2
B BRAUN	2
B BRAUN AESCULAP	2
BEIJING NATURAL SCIENCE FOUNDATION YOUTH PROJECT	2
BIOMEDICAL RESEARCH INSTITUTE GRANT KYUNGPOOK NATIONAL UNIVERSITY HOSPITAL	2
BOSINTEX S R L	2
BRAZILIAN MINISTRY OF HEALTH	2
BUNDESMINISTERIUM FUR WIRTSCHAFT UND TECHNOLOGIE WITHIN THE AIF PROGRAM	2
CALIFORNIA INSTITUTE FOR REGENERATIVE MEDICINE	2
CANADIAN LEUKEMIA LYMPHOMA SOCIETY	2
CANCER SOCIETY OF NORTHERN FINLAND	2
CAPITAL HEALTH CHAIR IN DIAGNOSTIC IMAGING	2
CGIAR	2
CHANG GUNG MEMORIAL HOSPITAL CHIA YI BRANCH	2
CHINA HEALTH MINISTRY PROGRAM	2
CHINA MEDICAL UNIVERSITY HOSPITAL IN TAIWAN	2
CIHR HSC	2
CLINICAL SPECIALTY IN JOINT DISEASE OF NINGBO	2
COBB VANTRESS INC	2
COMMONWEALTH OF PENNSYLVANIA DEPARTMENT OF HEALTH	2
CONMED	2
CREATIVE RESEARCH SCHOLARSHIP FOR PH D CANDIDATES OF SHANGHAI JIAO TONG UNIVERSITY SCHOOL OF MEDICINE	2
CULTIVATION PROGRAM FOR INNOVATIVE TALENT GRADUATE STUDENTS	2
CURING HIP DISEASE FUND	2
CYSTIC FIBROSIS AND GENETIC DISORDERS GROUP THE COCHRANE COLLABORATION UK	2
DALIAN SCIENCE AND TECHNOLOGY BUREAU PROJECT	2
DALIAN SCIENCE AND TECHNOLOGY INNOVATION FUND PROJECT	2
DANISH RHEUMATISM ASSOCIATION	2
DEPARTMENT OF BIOTECHNOLOGY DBT INDIA	2
DEPARTMENT OF HEALTH TAIWAN REPUBLIC OF CHINA	2
DEPARTMENT OF ORTHOPAEDIC SURGERY UNIVERSITY OF KENTUCKY	2
DISTINGUISHED EXPERTS OF TAISHAN SCHOLAR PROJECT	2
DJ ORTHOPAEDICS	2
DJO GLOBAL	2
DUNHILL MEDICAL TRUST	2
EUROPEAN COMMISSION JOINT RESEARCH CENTRE	2
EUROPEAN SOCIAL FUND THROUGH SECTORAL OPERATIONAL PROGRAMME FOR HUMAN RESOURCES DEVELOPMENT	2
FINNISH MEDICAL FOUNDATION	2
FONDS DE LA RECHERCHE DU QUEBEC SANTE FRQS	2
FONDS DE LA RECHERCHE EN SANTE DU QUEBEC FRQ S	2
FUJIAN PROVINCIAL DEPARTMENT OF FINANCE SPECIAL ALLOCATION	2
FUJIAN PROVINCIAL DEPARTMENT OF HEALTH YOUTH FUND PROJECT	2
FUNDACAO DE AMPARO A PESQUISA DO ESTADO DE SAO PAULO FAPESP	2
FUNDAMENTAL RESEARCH AND ADVANCED TECHNOLOGY PROGRAM OF HENAN PROVINCE	2
GERMAN CHILDHOOD CANCER FOUNDATION	2
GRETA AND JOHAN KOCK FOUNDATION	2
GUANGDONG PROVINCE INNOVATION RESEARCH TEAM PROGRAM	2
GUANGDONG PROVINCIAL SCIENCE AND TECHNOLOGY PROJECT	2
HEALTH AND FAMILY PLANNING COMMISSION OF WUHAN	2
HEALTH COMMISSION OF ZHEJIANG PROVINCE	2
HEALTH FAMILY PLANNING RESEARCH FUND OF WUHAN CITY	2
HEALTH INDUSTRY RESEARCH PROJECT	2
HEILONGJIANG PROVINCIAL UNIVERSITIES BASIC RESEARCH BUSINESS EXPENSES RESEARCH PROJECT	2
HIP JOINT FOUNDATION OF JAPAN	2
INHERITANCE STUDIO CONSTRUCTION PROJECT OF PRESTIGIOUS TCM DOCTORS HE WEI IN GUANGDONG PROVINCE	2
INNOVATION PROJECT OF JIANGSU PROVINCE	2
INTERNATIONAL COOPERATION PROJECT OF SHANGHAI SCIENCE AND TECHNOLOGY COMMITTEE	2
JAPANESE HIP SOCIETY	2
JAPANESE INVESTIGATION COMMITTEE	2
JAPANESE INVESTIGATION COMMITTEE FOR OSTEONECROSIS OF THE FEMORAL HEAD	2
JEWISH HOSPITAL OF CINCINNATI	2
JIANGSU 333 TALENT PEAK PROGRAM	2
JIANGSU PROVINCIAL YOUNG MEDICAL TALENT FOUNDATION	2
JILIN UNIVERSITY	2
JOINT ACTIVE SYSTEMS	2
JPJS KAKENHI	2
KAHN FAMILY FOUNDATION	2
KAOHSIUNG MEDICAL UNIVERSITY HOSPITAL	2
KEY CLINICAL PROJECT OF THE STATE MINISTRY OF HEALTH	2
KEY MEDICAL PROJECT OF SHANGHAI SCIENCE AND TECHNOLOGY COMMITTEE	2
KEY PROGRAM OF TRADITIONAL CHINESE MEDICINE OF ZHEJIANG PROVINCE	2
KEY PROJECT FOR SCIENCE RESEARCH AND DEVELOPMENT OF SHAANXI PROVINCE	2
KEY PROJECT OF SCIENCE AND TECHNOLOGY COMMISSION FOUNDATION OF SHANGHAI	2
KEY PROJECT OF THE NATURAL SCIENCE FOUNDATION OF HUBEI PROVINCE	2
KEY SCIENTIFIC RESEARCH PROJECT OF HENAN PROVINCE	2
KOREA HEALTH 21 RD PROJECT	2
KOREA HEALTH TECHNOLOGY R D PROJECT THROUGH THE KOREA HEALTH INDUSTRY DEVELOPMENT INSTITUTE MINISTRY OF HEALTH WELFARE REPUBLIC OF KOREA	2
LIPOPROTEIN RESEARCH FUND	2
MAGGIE STEPHENS FOUNDATION	2
MAJOR SCIENCE AND TECHNOLOGY INNOVATION PROJECTS OF SHANDONG PROVINCE	2
MARYLAND STEM CELL RESEARCH FUND	2
MASHHAD UNIVERSITY OF MEDICAL SCIENCES MASHHAD IRAN	2
MASSACHUSETTS HORSE RACING RESEARCH FUND	2
MAYO CLINIC CENTER FOR REGENERATIVE MEDICINE	2
MAYO CLINIC CENTER FOR REGENERATIVE MEDICINE ROCHESTER MN USA	2
MCGILL SURGICAL SCIENTIST PROGRAM	2
MEDACTA	2
MEDICAL FACULTY OF LUND	2
MEDICAL SCIENCE AND TECHNOLOGY FOUNDATION OF GUANGDONG PROVINCE	2
MEDICAL SCIENCE AND TECHNOLOGY PROGRAM OF HENAN PROVINCE	2
MEDICAL SCIENCE RESEARCH FUND OF GUANGDONG PROVINCE	2
MICROPORT	2
MINISTRY OF EDUCATION CHINA	2
MINISTRY OF EDUCATION SCIENCE AND TECHNOLOGICAL DEVELOPMENT REPUBLIC OF SERBIA	2
MINISTRY OF EDUCATION SCIENCE TECHNOLOGICAL DEVELOPMENT SERBIA	2
MINISTRY OF EDUCATION UNIVERSITIES AND RESEARCH MIUR	2
MINISTRY OF HEALTH AND WELFARE OF JAPAN RESEARCH ON MEASURES FOR INTRACTABLE DISEASES	2
MINISTRY OF SCIENCE AND TECHNOLOGY CHINA	2
MOST CLINICAL TRIAL CONSORTIUM FOR STROKE	2
MUNICIPAL HUMAN RESOURCES DEVELOPMENT PROGRAM FOR OUTSTANDING LEADERS IN MEDICAL DISCIPLINES IN SHANGHAI	2
NANTONG 226 HIGH LEVEL TALENTS PROJECT	2
NATIONAL CLINICAL KEY DEPARTMENT CONSTRUCTION PROJECTS OF CHINA	2
NATIONAL RESEARCH FOUNDATION OF KOREA NRF KOREA GOVERNMENT	2
NATIONAL SCIENCE FUND FOR DISTINGUISHED YOUNG SCHOLARS	2
NATURAL SCIENCE FOUNDATION OF FUJIAN PROVINCE	2
NATURAL SCIENCE FOUNDATION OF HENAN PROVINCE	2
NATURAL SCIENCE FOUNDATION OF LIAONING PROVINCE	2
NATURAL SCIENCE FOUNDATION OF NINGBO CITY	2
NATURAL SCIENCE FOUNDATION OF SHAANXI PROVINCE	2
NATURAL SCIENCE FOUNDATION OF TIANJIN	2
NINGBO NATURAL SCIENCE FOUNDATION	2
NONA AND KULLERVO VARE FOUNDATION	2
NSF OFFICE OF THE DIRECTOR OD	2
ONGOING CARE SOLUTIONS	2
OPERATIONAL PROGRAMME HUMAN RESOURSES	2
ORTHOSENSOR	2
OSSUR	2
OSWESTRY OUTCOME CENTRE	2
PEABODY FOUNDATION INC	2
PRIMARY RESEARCH DEVELOPMENT PLAN OF JIANGSU PROVINCE	2
PROJECT OF EDUCATION DEPARTMENT OF JILIN PROVINCE CHINA	2
PROJECT OF FUJIAN PROVINCE EDUCATIONAL DEPARTMENT	2
PROJECT OF SHANGHAI NOVEL AND FRONTIER TECHNOLOGY	2
PROJECTS OF SCIENCE AND TECHNOLOGY OF SICHUAN PROVINCE	2
PUBLIC WELFARE INDUSTRY RESEARCH PROJECTS OF MINISTRY OF HEALTH OF THE PEOPLE S REPUBLIC OF CHINA	2
PUSAN NATIONAL UNIVERSITY	2
RESEARCH COMMITTEE ON IDIOPATHIC OSTEONECROSIS OF THE FEMORAL HEAD OF THE MINISTRY OF HEALTH LABOUR AND WELFARE OF JAPAN	2
RESEARCH COMMITTEE ON THE IDIOPATHIC OSTEONECROSIS OF THE FEMORAL HEAD OF THE MINISTRY OF HEALTH LABOUR AND WELFARE OF JAPAN	2
RESEARCH ON RARE AND INTRACTABLE DISEASES HEALTH AND LABOUR SCIENCES RESEARCH GRANTS	2
RESEARCH PROJECTS OF NATIONAL RELEVANCE PRIN	2
RIKEN JUNIOR RESEARCH ASSOCIATE PROGRAM	2
RISING STAR IN MEDICINE PROJECT IN ZHEJIANG PROVINCE	2
ROCHE HOLDING	2
ROY J CARVER FOUNDATION	2
ROYAL COLLEGE OF SURGEONS OF ENGLAND	2
RSNA	2
SAARLAND UNIVERSITY	2
SANOFI AVENTIS	2
SCIENCE AND TECHNOLOGY COOPERATION PROJECT OF GUIZHOU PROVINCE OF CHINA	2
SCIENCE AND TECHNOLOGY FUND OF GUIZHOU PROVINCIAL DEPARTMENT OF HEALTH	2
SCIENCE AND TECHNOLOGY PLANNING PROJECT OF GUANGDONG PROVINCE	2
SCIENCE AND TECHNOLOGY PROJECT OF HENAN PROVINCE	2
SCIENTIFIC DEVELOPMENT PROGRAM OF JILIN PROVINCE	2
SCIENTIFIC RESEARCH FUND OF LIAONING PROVINCIAL EDUCATION DEPARTMENT OF CHINA	2
SEOUL NATIONAL UNIVERSITY HOSPITAL RESEARCH FUND	2
SERVIER	2
SHAANXI SCIENCE AND TECHNOLOGY DEVELOPMENT PLAN PROJECT	2
SHANDONG KEY RESEARCH AND DEVELOPMENT PLAN	2
SHANGHAI MUNICIPAL COMMISSION OF HEALTH AND FAMILY PLANNING	2
SHANGHAI SAILING PROGRAM	2
SICHUAN PROVINCE SCIENCE AND TECHNOLOGY SUPPORT PROGRAM	2
SMITH AND NEPHEW	2
SPECIALIZED RESEARCH FUND FOR THE DOCTORAL PROGRAM OF HIGHER EDUCATION SRFDP	2
ST DAVID S FOUNDATION	2
STANFORD WALLACE H COULTER SEED GRANTS	2
STRYKER ORTHOPAEDICS	2
SWEDISH RESEARCH COUNCIL	2
SYNTHES	2
TAIPEI MEDICAL UNIVERSITY HOSPITAL	2
TECHNOLOGY STRATEGY BOARD TSB	2
TEXAS SCOTTISH RITE HOSPITAL	2
THURE CARLSSON FOUNDATION	2
TIANJIN MUNICIPAL SCIENCE AND TECHNOLOGY COMMISSION	2
TISSUE GENE	2
TRAINING PROGRAM FOR YOUNG AND MIDDLE AGED MEDICAL TALENTS IN WUHAN MUNICIPAL PLANNING COMMISSION	2
UGC BSR	2
UNIVERSITY OF MEDICINE AND PHARMACY OF TIRGU MURES ROMANIA	2
UNIVERSITY OF TURIN	2
W M KECK FOUNDATION	2
WENZHOU PUBLIC WELFARE SCIENCE AND TECHNOLOGY PROJECT ZHEJIANG PROVINCE CHINA	2
WESSEX MEDICAL RESEARCH	2
WESTERN NORWAY REGIONAL HEALTH AUTHORITY	2
WUHAN CITY HUANGHE TALENT PROGRAM	2
XINJIANG MEDICAL UNIVERSITY	2
ZIMMER BIOMET	2
1 3 5 PROJECT FOR DISCIPLINES OF EXCELLENCE WEST CHINA HOSPITAL SICHUAN UNIVERSITY	1
2016 LUOYANG MEDICAL AND HEALTH PLAN	1
2017 SPECIAL OF SCIENTIFIC RESEARCH OF TRADITIONAL CHINESE MEDICINE OF HENAN PROVINCE	1
2017 YOUTH FUND OF XIANGYA HOSPITAL OF CENTRAL SOUTH UNIVERSITY	1
2018 13TH FIVE YEAR PLAN PROJECT OF FUJIAN PROVINCIAL DEPARTMENT OF EDUCATION	1
2018 13TH FIVE YEAR PLAN PROJECT OF THE FUJIAN PROVINCIAL DEPARTMENT OF EDUCATION	1
2019 KEY RESEARCH OF GUANGZHOU UNIVERSITY OF CHINESE MEDICINE	1
49ER FUND	1
6TH NATIONAL FAMOUS AND EXPERIENCED CHINESE MEDICINE EXPERTS ACADEMIC INHERITANCE PROJECT CHINESE GOVERNMENT S STATE ADMINISTRATION OF TRADITIONAL CHINESE MEDICINE	1
7TH FRAMEWORK PROGRAM OF THE EUROPEAN COMMISSION THROUGH THE REBORNE REGENERATING BONE DEFECTS USING NEW BIOMEDICAL ENGINEERING APPROACHES PROJECT	1
AAOS	1
AAP	1
AASTROM BIOSCIENCES	1
AB VISTA INC	1
ACADEMIA IN TAIWAN	1
ACADEMIA SINICA STROKE BIOSIGNATURE PROJECT	1
ACADEMIA SINICA TAIWAN	1
ACADEMIC PROMOTION PLAN OF SHANDONG FIRST MEDICAL UNIVERSITY	1
ACADEMICIAN WORKSTATION OF ZHONG SHIZHEN OF YUNNAN PROVINCE	1
ACCELERATED REGENERATIVE MEDICINE GRANT DEPARTMENT OF REGENERATIVE MEDICINE MAYO CLINIC MN	1
ACCELERATED REGENERATIVE MEDICINE GRANT FROM THE MAYO CLINIC CENTER FOR REGENERATIVE MEDICINE ROCHESTER MN USA	1
ACCI CATALONIA TRADE INVESTMENT	1
ACCI GENERALITAT DE CATALUNYA UNDER THE CATALONIAN ERDF OPERATIONAL PROGRAM EUROPEAN REGIONAL DEVELOPMENT FUND	1
ACCIO CATALONIA TRADE AND INVESTMENT GENERALITAT DE CATALUNYA UNDER THE CATALONIAN ERDF OPERATIONAL PROGRAM EUROPEAN REGIONAL DEVELOPMENT FUND 2014 2020	1
ACUMED HILLSBORO OR USA	1
ADLER	1
ADMINISTRATION OF TRADITIONAL CHINESE MEDICINE OF HUNAN PROVINCE	1
ADVENTIST HINSDALE HOSPITAL	1
AFFILIATED HOSPITAL OF GUIYANG MEDICAL COLLEGE HOSPITAL FUND	1
AFFILIATED HOSPITAL OF LOGISTICS COLLEGE OF CHINESE PEOPLE S ARMED POLICE FORCE	1
AFFILIATED ZHONGSHAN HOSPITAL OF DALIAN UNIVERSITY	1
AGENCY FOR HEALTHCARE RESEARCH QUALITY	1
AGENZIA SPAZIALE ITALIANA ASI	1
AILEEN STOCK ORTHOPAEDIC RESEARCH FUND	1
AIOD INTERNATIONAL RESEARCH COMMITTEE	1
AIRCAST FOUNDATION	1
AKERSHUS UNIVERSITY HOSPITAL	1
AKRON CHILDREN S HOSPITAL WOMEN S BOARD AKRON OH	1
ALBERT EINSTEIN SOCIETY AEHN PHILADELPHIA PA	1
ALBERTA CANCER FOUNDATION	1
ALBERTA INNOVATES	1
ALEX S LEMONADE STAND FOUNDATION	1
ALFRED P SLOAN FOUNDATION	1
ALLEGHENY TECHNOLOGIES INCORPORATED	1
ALLERGAN	1
ALLIANCE FOR BETTER BONE HEALTH PROCTER GAMBLE PHARMACEUTICALS AND SANOFI AVENTIS	1
ALMA AND K A SNELLMAN FOUNDATION OULU FINLAND	1
ALPHATEC SPINE	1
AMERICAN DENTAL ASSOCIATION FOUNDATION	1
AMERICAN DENTAL ASSOCIATION SCIENCE AND RESEARCH INSTITUTE	1
AMERICAN FEDERATION FOR AGING RESEARCH	1
AMERICAN HIP INSTITUTE	1
AMERICAN INSTITUTE FOR RADIOLOGIC PATHOLOGY AIRP	1
AMERICAN INSTITUTE OF ULTRASOUND IN MEDICINE	1
AMERICAN JOURNAL OF ORTHOPEDICS	1
AMERICAN LUNG ASSOCIATION	1
AMERICAN SOCIETY FOR BONE AND MINERAL RESEARCH	1
AMERICAN SOCIETY OF HEMATOLOGY	1
ANHUI PROVINCIAL POSTDOCTORAL SCIENCE FOUNDATION	1
ANHUI UNIVERSITY OF SCIENCE AND TECHNOLOGY	1
ANIMAL AND PLANT QUARANTINE AGENCY QIA MINISTRY OF AGRICULTURE FOOD AND RURAL AFFAIRS THE REPUBLIC OF KOREA	1
ANNUAL SOCIAL RESEARCH PROJECT OF THE SCIENCE AND TECHNOLOGY DEPARTMENT OF GUIZHOU PROVINCE	1
AO CLINICAL INVESTIGATION AND DOCUMENTATION AOCID	1
AO DOCUMENTATION CENTRE DAVOS SWITZERLAND	1
AO FOUNDATION	1
AO FOUNDATION VIA THE AOTRAUMA NETWORK	1
AO FUNDS ARBEITSGEMEINSCHAFT OSTEOSYNTHESE	1
AO RESEARCH FUND OF THE AO FOUNDATION	1
AOHONGBOZE GRADUATE SCI TECH INNOVATION FOUNDATION	1
APOPHARMA	1
APPLICATION DEMONSTRATION CENTER OF PRECISION MEDICINE FOR MOLECULAR DIAGNOSIS IN JILIN PROVINCE	1
APPLICATION FOUNDATION AND ADVANCED PROGRAM OF WUHAN SCIENCE AND TECHNOLOGY BUREAU	1
APPLIED RESEARCH FUND	1
ARKANSAS BIOSCIENCES INSTITUTE	1
ARKANSAS INBRE PROGRAM	1
ARTHREX INC	1
ARTHROSCOPY	1
ARTHROSURFACE	1
ASIA PACIFIC LEAGUE OF ASSOCIATIONS FOR RHEUMATOLOGY APLAR	1
ASIA PACIFIC ORTHOPAEDIC ASSOCIATION RESEARCH FUND 2006	1
ASIAN ASSOCIATION FOR DYNAMIC OSTEOSYNTHESIS AADO	1
ASSOCIATION FOR RESEARCH AND PRECISION MECHANICS OPTICS AND MEDICAL TECHNOLOGY FOM UNDER GERMAN FEDERATION OF INDUSTRIAL RESEARCH ASSOCIATIONS AIF	1
ATHLETICO	1
AUSTRALIAN GOVERNMENT	1
AUSTRALIAN ORTHOPAEDIC ASSOCIATION AOA	1
AUSTRIAN MINISTRY OF SCIENCE RESEARCH AND ECONOMY SINO AUSTRIAN RESEARCH ON LIFESTYLE RELATED DISEASES	1
AUVA AUSTRIAN SOCIAL INSURANCE FOR OCCUPATIONAL RISK	1
AXEL MUUSFELDTS FOUNDATION	1
B BRAUN AESCULAP INC	1
B BRAUN AESCULAP INC CENTER VALLEY PA USA	1
BABOL UNIVERSITY OF MEDICAL SCIENCES	1
BALGRIST FOUNDATION	1
BASIC AND ADVANCED RESEARCH PROJECT IN CHONGQING	1
BASIC RESEARCH PROGRAM OF YUNNAN PROVINCE	1
BASIC SCIENCE RESEARCH PROGRAM THROUGH THE NATIONAL RESEARCH FOUNDATION OF KOREA MINISTRY OF EDUCATION	1
BASIC SCIENCE RESEARCH PROGRAM THROUGH THE NATIONAL RESEARCH FOUNDATION OF KOREA MINISTRY OF SCIENCE ICT AND FUTURE PLANNING	1
BASIC SCIENCE RESEARCH PROGRAM THROUGH THE NATIONAL RESEARCH FOUNDATION OF KOREA NRF	1
BASIC SCIENCE RESEARCH PROGRAM THROUGH THE NATIONAL RESEARCH FOUNDATION OF KOREA NRF MINISTRY OF EDUCATION	1
BASIC SCIENCE RESEARCH PROGRAM THROUGH THE NATIONAL RESEARCH FOUNDATION OF KOREA NRF MINISTRY OF EDUCATION SCIENCE AND TECHNOLOGY NRF	1
BASIC SCIENTIFIC RESEARCH FOUNDATION OF CHINA REHABILITATION RESEARCH CENTER	1
BAYER AG	1
BAYERISCHE FORSCHUNGSSTIFTUNG	1
BEIJING COMMITTEE OF SCIENCE AND TECHNOLOGY	1
BEIJING EXCELLENT TALENTS FUNDS	1
BEIJING HOSPITAL AUTHORITY YOUNG PROGRAM	1
BEIJING JISHUITAN HOSPITAL	1
BEIJING JISHUITAN HOSPITAL NOVA PROGRAM	1
BEIJING MUNICIPAL COMMISSION OF EDUCATION	1
BEIJING MUNICIPAL SCIENCE AND TECHNOLOGY PROJECT	1
BEIJING SCIENCE AND TECHNOLOGY PROGRAM	1
BEIJING SCIENCE TECHNOLOGY NEW STAR CROSS PROJECT	1
BEIJING TRADITIONAL CHINESE MEDICINE SCIENCE AND TECHNOLOGY DEVELOPMENT FUND	1
BELGIAN FOUNDATION FOR THE SCIENTIFIC RESEARCH IN MEDICINE	1
BETHUNE PROJECT OF JILIN UNIVERSITY	1
BIO INDUSTRIAL STRATEGIC TECHNOLOGY DEVELOPMENT PROGRAM MINISTRY OF TRADE INDUSTRY ENERGY MOTIE KOREA	1
BIO MEDICAL TECHNOLOGY DEVELOPMENT PROGRAM OF THE NATIONAL RESEARCH FOUNDATION NRF KOREAN GOVERNMENT MEST	1
BIOCLINICA INC	1
BIOCOMPOSITES JANSSEN AND MEDTRONIC	1
BIOIBERICA	1
BIOMEDICAL RESEARCH INSTITUTE CHONBUK NATIONAL UNIVERSITY HOSPITAL	1
BIOMEDICAL RESEARCH INSTITUTE KYUNGPOOK NATIONAL UNIVERSITY HOSPITAL	1
BIOMET BIOLOGICS WARSAW IN	1
BIOMET INC	1
BIOMET INC WARSAW IN USA	1
BIOMET ORTHOPAEDICS WARSAW IN USA	1
BIOMIN HOLDING GMBH HERZOGENBURG AUSTRIA	1
BOEHRINGER INGELHEIM	1
BONE THERAPEUTICS SA	1
BONE THERAPEUTICS SA GOSSELIES BELGIUM	1
BOSTON IMAGING CORE LAB LLC	1
BOSWELL FOUNDATION	1
BRAINLAB AG	1
BRAUN	1
BRAZILIAN AGRICULTURAL RESEARCH CORPORATION EMBRAPA	1
BRAZILIAN AGRICULTURAL RESEARCH CORPORATION EMBRAPA FROM THE BRAZILIAN GOVERNMENT	1
BRISTOL MYERS SQUIBB	1
BRITISH HIP SOCIETY	1
BSAC	1
BSKY FROM ANHUI MEDICAL UNIVERSITY	1
BUDGET ITEM OF SHANGHAI UNIVERSITY OF TRADITIONAL CHINESE MEDICINE	1
BUNDESMINISTERIUM FUR WIRTSCHAFT AND TECHNOLOGIE BMWI GERMANY	1
BUNDESMINISTERIUM FUR WIRTSCHAFT UND TECHNOLOGIE BMWI GERMANY	1
CADRE HEALTH COMMITTEE OF SICHUAN PROVINCE	1
CALIFORNIA INSTITUTE OF REGENERATIVE MEDICINE CIRM AT U C DAVIS	1
CAMS INITIATIVE FUND FOR MEDICAL SCIENCES	1
CAMS INNOVATION FUND FOR MEDICAL SCIENCES CIFMS	1
CANADA RESEARCH CHAIRS	1
CANADIAN AND US LEUKEMIA LYMPHOMA SOCIETIES	1
CANADIAN FOUNDATION FOR INNOVATION ICFI	1
CANCER CENTER SUPPORT CORE GRANT	1
CANCER CENTER SUPPORT GRANT RADIATION ONCOLOGY CANCER IMAGING PROGRAM SEED GRANT	1
CANCER INSTITUTE NEW SOUTH WALES RESEARCH EQUIPMENT	1
CANCER RESEARCH FUNDS OF RADIUMHEMMET PROJECT	1
CANCER RESEARCH NETWORK	1
CANCER RESEARCH UK	1
CANDLELIGHTERS FELLOWSHIP	1
CAPITAL CLINICAL CHARACTERISTICS OF CHINA	1
CAPITAL HEALTH RESEARCH AND DEVELOPMENT PROJECTS THE STUDY OF PREOPERATIVE PERIOD TREATMENT AND PROTECTION IN HUMAN IMMUNODEFICIENCY VIRUS POSITIVE PATIENT	1
CAPITAL OF CLINICAL CHARACTERISTICS	1
CARLE FOUNDATION HOSPITAL URBANA IL	1
CATEGORY B FUNDING PROGRAM OF JIANGSU PROVINCE SUMMIT OF THE SIX TOP TALENTS	1
CENTER FOR DATABASE RESEARCH E DA HOSPITAL	1
CENTER FOR DISEASE CONTROL REPUBLIC OF KOREA	1
CENTER FOR INTERNATIONAL SCIENTIFIC STUDIES AND COLLABORATION CISSC TEHRAN IRAN	1
CENTER OF EXCELLENCE GRANT FROM THE STATE OF TENNESSEE	1
CENTER OF EXCELLENCE THE STATE OF TENNESSEE	1
CENTRAL LABORATORY OF PEKING UNION MEDICAL COLLEGE HOSPITAL	1
CENTRE FOR RESEARCH DEVELOPMENT UPPSALA UNIVERSITY COUNTY COUNCIL OF GAVLEBORG SWEDEN	1
CERAMTEC GMBH LAUF GERMANY	1
CERAVER OSTEAL ROISSY FRANCE	1
CHANG GUNG MEMORIAL HOSPITAL LINKOU	1
CHANG GUNG RESEARCH PROGRAM	1
CHANG GUNG RESEARCH PROJECT	1
CHANGCHUN SCIENCE AND TECHNOLOGY DEVELOPMENT PLAN PROJECT	1
CHIA YI CHANG GUNG MEMORIAL HOSPITAL	1
CHIEF SCIENTIST OFFICE	1
CHINA ASSOCIATION OF CHINESE MEDICINE	1
CHINA MEDICAL UNIVERSITY	1
CHINA MEDICAL UNIVERSITY HOSPITAL ACADEMIA SINICA STROKE BIOSIGNATURE PROJECT	1
CHINESE MEDICAL ASSOCIATION	1
CHINESE MEDICINE RESEARCH PROGRAM OF ZHEJIANG PROVINCE	1
CHINESE UNIVERSITY OF HONG KONG	1
CHONNAM NATIONAL UNIVERSITY BITGOEUL HOSPITAL RESEARCH INSTITUTE OF CLINICAL MEDICINE	1
CHU D ANGERS	1
CHUNGNAM NATIONAL UNIVERSITY HOSPITAL CNUH RESEARCH FUND	1
CIHR SPONSORED MENTOR	1
CIREF	1
CLINICAL AND REHABILITATION RESEARCH FOUNDATION OF XIANGYA HOSPITAL	1
CLINICAL AND TRANSLATIONAL SCIENCE CENTER AT WEILL CORNELL MEDICAL COLLEGE	1
CLINICAL SUPPORT FOUNDATION OF CHINESE PLA GENERAL HOSPITAL	1
CLUB ITALIANO OSTEOSINTESI	1
COBB VANTRESS INC SILOAM SPRINGS AR USA	1
COBB VANTRESS INC SILOAM SPRINGS ARKANSAS USA	1
COBB VANTRESS INCORPORATED SILOAM SPRINGS ARKANSAS	1
COCHRANE PROGRAMME GRANT FUNDING NIHR COCHRANE PROGRAM	1
COLLABORATIVE INNOVATION CENTER FOR CARDIOVASCULAR DISEASE TRANSLATIONAL MEDICINE OF JIANGSU PROVINCE	1
COLLEGE OF RADIOGRAPHERS INDUSTRIAL PARTNERSHIP SCHEME	1
COMENIUS UNIVERSITY IN BRATISLAVA SLOVAK REPUBLIC	1
COMMISSION OF THE EUROPEAN COMMUNITIES PRIORITY 3 NANOTECHNOLOGIES AND NANOSCIENCES KNOWLEDGE BASED MULTIFUNCTIONAL MATERIALS NEW PRODUCTION PROCESSES AND DEVICES OF THE SIXTH FRAMEWORK PROGRAMME FOR RESEARCH AND TECHNOLOGICAL DEVELOPMENT	1
COMPAGNIA DI SAN PAOLO	1
COMPETITIVE RESEARCH FUNDS OF PIRKANMAA HOSPITAL DISTRICT TAMPERE FINLAND	1
COMPREHENSIVE OSTEOLOGY CENTER MUNICH	1
CONINE FAMILY FUND FOR JOINT PRESERVATION	1
CONSEJO INTERINSTITUCIONAL DE CIENCIA Y TECNOLOGIA CICYT	1
COOPERATION PROJECT IN INDUSTRY EDUCATION AND RESEARCH OF GUANGDONG PROVINCE	1
COORDINATIVE AND INNOVATIVE ENGINEERING PROJECTS OF SCIENCE AND TECHNOLOGY OF SHAANXI PROVINCE	1
CORIN GROUP PLC	1
CORIN GROUP PLC THE CORINIUM CENTRE CIRENCESTER UNITED KINGDOM	1
CORIN MEDICAL CIRENCESTER UK	1
COUNCIL OF SCIENTIFIC INDUSTRIAL RESEARCH CSIR INDIA	1
COUNTY DURHAM TEES VALLEY COMPREHENSIVE LOCAL RESEARCH NETWORK	1
CTSA GRANT FROM THE NATIONAL CENTER FOR ADVANCING TRANSLATIONAL SCIENCES NCATS A COMPONENT OF THE NIH	1
CYMEDICA	1
DAGMAR MARSHALLS FOUNDATION	1
DALIAN MUNICIPAL PEOPLE S GOVERNMENT	1
DALIAN SCIENCE AND TECHNOLOGY BUREAU	1
DANISH AGENCY FOR SCIENCE TECHNOLOGY AND INNOVATION	1
DANISH CANCER RESEARCH FOUNDATION	1
DANISH CHILDHOOD CANCER FOUNDATION	1
DANISH COUNCIL FOR STRATEGIC RESEARCH INDIVIDUALIZED MUSCULOSKELETAL REGENERATION AND RECONSTRUCTION NETWORK EU NMT ERA NET A NEW GENERATION OF TITANIUM BIOMATERIALS	1
DANISH RESEARCH AGENCY	1
DANISH RESEARCH FOUNDATION	1
DANMARKS GRUNDFORSKNINGSFOND	1
DBT BIF	1
DBT BIF LEVEL 2	1
DENVER CLINIC FOR EXTREMITIES AT RISK PRESBYTERIAN ST LUKE S MEDICAL CENTER DENVER CO	1
DEPARTMENT OF CLINICAL MEDICINE AT THE UNIVERSITY OF BERGEN	1
DEPARTMENT OF EDUCATION YUNNAN PROVINCE	1
DEPARTMENT OF INDUSTRIAL TECHNOLOGY ECONOMIC AFFAIRS TAIWAN REPUBLIC OF CHINA	1
DEPARTMENT OF INDUSTRY INNOVATION AND SCIENCE	1
DEPARTMENT OF MEDICAL SCIENCES OF ZHEJIANG PROVINCE CHINA	1
DEPARTMENT OF ORTHOPAEDIC SURGERY GRADUATE SCHOOL OF BIOMEDICAL SCIENCES NAGASAKI UNIVERSITY	1
DEPARTMENT OF ORTHOPAEDIC TRAUMA GENERAL HOSPITAL OF NINGXIA MEDICAL UNIVERSITY	1
DEPARTMENT OF ORTHOPEDIC SURGERY AND TRAUMATOLOGY OF THE UNIVERSITAIR ZIEKENHUIS BRUSSEL BRUSSELS BELGIUM	1
DEPARTMENT OF ORTHOPEDICS THE SECOND AFFILIATED HOSPITAL OF XI AN JIAOTONG UNIVERSITY CHINA	1
DEPARTMENT OF RADIOLOGY BOSTON CHILDREN S HOSPITAL	1
DEPARTMENT OF REGENERATIVE MEDICINE	1
DEPARTMENT OF SCI TECH OF ZHEJIANG PROVINCE	1
DEPARTMENT OF SCIENCE AND TECHNOLOGY OF GUIYANG CITY	1
DEPARTMENT OF SCIENCE AND TECHNOLOGY OF HUNAN PROVINCE CHINA	1
DEPARTMENT OF SCIENCE AND TECHNOLOGY OF THE JILIN PROVINCE CHINA	1
DEPARTMENTS OF RADIOLOGY AND ORTHOPAEDIC SURGERY AT HAUKELAND UNIVERSITY HOSPITAL	1
DEPUY INTERNATIONAL	1
DEPUY INTERNATIONAL LTD LEEDS UK	1
DEPUY JOHNSON JOHNSON GATEWAY R UK	1
DEPUY ORTHOPAEDICS INTERNATIONAL LEEDS UK	1
DEPUY SYNTHES INC WEST CHESTER PA USA	1
DEPUY SYNTHES TRAUMA	1
DEPUY WARSAW IN USA	1
DEUTSCHE KREBSHILFE	1
DEVELOPMENT AND REFORM COMMISSION OF THE JILIN PROVINCE CHINA PROJECT OF APPLICATION DEMONSTRATION CENTER OF PRECISION MEDICINE FOR MOLECULAR DIAGNOSIS IN JILIN PROVINCE	1
DFG CLUSTER OF EXCELLENCE MUNICH CENTER FOR ADVANCED PHOTONICS EUROBIOIMAGING	1
DISCIPLINE AND SPECIALTY CONSTRUCTION OF HIGHER EDUCATION OF GUANGDONG PROVINCE	1
DISTINGUISHED YOUNG SCHOLARS PROGRAM OF GUANGXI MEDICAL UNIVERSITY	1
DISTINGUISHED YOUNG SCIENTISTS FUND OF CENTRAL SOUTH UNIVERSITY	1
DIVISION OF PEDIATRIC ORTHOPAEDIC SURGERY AT CINCINNATI CHILDREN S HOSPITAL MEDICAL CENTER CINCINNATI OH	1
DJ ORTHOPAEDICS JOINT ACTIVE SYSTEMS	1
DJ ORTHOPAEDICS JOINT ACTIVE SYSTEMS SAGE PRODUCTS INC	1
DJ ORTHOPEDICS	1
DJO GLOBAL VISTA CA USA	1
DKMS	1
DOCTORAL SCIENTIFIC FUND PROJECT OF THE MINISTRY OF EDUCATION OF CHINA	1
DOCTORAL START UP FOUNDATION OF LIAONING PROVINCE	1
DOD DURIP	1
DOD PRORP	1
DR HC ROBERT MATHYS FOUNDATION	1
DSM NUTRITIONAL PRODUCTS LLC PARSIPPANY NJ	1
DST SERB EMR	1
DUTCH COMMODITY BOARD FOR POULTRY AND EGGS	1
EDANZ GROUP CHINA	1
EDUCATION AND RESEARCH OF GUANGDONG PROVINCE	1
ELITIST ITEM OF BEIJING GOVERNMENT	1
ELLENBURG CHAIR IN SURGERY AT STANFORD UNIVERSITY	1
ELLENBURG CHAIR IN SURGERY STANFORD UNIVERSITY	1
ELLIPSE TECHNOLOGIES INC	1
ELSE KRONER FRESENIUS STIFTUNG	1
ELSEVIER INC PHILADELPHIA PA USA	1
EMD SERONO	1
EMILIA ROMAGNA DISTRICT PROGETTO DI RICERCA REGIONE UNIVERSITA REGENERATIVE MEDICINE IN OSTEO ARTICULAR DISEASES	1
EMPRESA BRASILEIRA DE PESQUISA AGROPECUARIA EMBRAPA	1
ENDOWMENT FOR AGING RESEARCH AT U C DAVIS	1
EOS IMAGING	1
EPSRC SCHOOL OF MECHANICAL AND SYSTEMS ENGINEERING NEWCASTLE UNIVERSITY PHD STUDENTSHIP	1
ERASME HOSPITAL	1
EU BY EUROPEAN COMMISSION	1
EU COST ACTION MATERIALS FOR IMPROVED WEAR RESISTANCE OF TOTAL ARTIFICIAL JOINTS	1
EU FP7 HEALTH	1
EU FP7 PROHEALTH PROJECT	1
EU PON	1
EULAR	1
EUROPEAN CALCIFIED TISSUE SOCIETY ECTS CZECH SOCIETY FOR METABOLIC DISEASES	1
EUROPEAN COMMISION EC SEVENTH FRAMEWORK PROGRAM FP7 THROUGH THE REBORNE PROJECT	1
EUROPEAN COMMISSION SEVENTH FRAMEWORK PROGRAMME FP7 THROUGH THE REBORNE PROJECT	1
EUROPEAN COMMISSION THROUGH THE PROJECT REBORNE	1
EUROPEAN RESEARCH COUNCIL ERC	1
EUROPEAN SCIENCE FOUNDATION FOR THE RESEARCH NETWORK PROGRAM RNP	1
EUROPEAN SOCIAL FUND ESF	1
EUROPEAN SOCIAL FUND EUROPEAN UNION	1
EUROPEAN UNION S 7TH FRAMEWORK PROGRAM	1
EUROPEAN UNION S 7TH FRAMEWORK PROGRAMME NMP 2013 EU CHINA	1
EVO	1
EXCELLENCE FUTURE INC BEIJING CHINA	1
EXCELLENCE INITIATIVE OF THE GERMAN FEDERAL GOVERNMENT	1
EXCELLENCE INITIATIVE OF THE GERMAN STATE GOVERNMENT	1
EXCELLENT DOCTORAL DISSERTATION INCUBATION GRANT OF FIRST CLINICAL SCHOOL OF GUANGZHOU UNIVERSITY OF CHINESE MEDICINE	1
EXCELLENT DOCTORAL DISSERTATION INCUBATION GRANT OF GUANGZHOU UNIVERSITY OF CHINESE MEDICINE	1
FACULTY OF MEDICINE PRINCE OF SONGKLA UNIVERSITY SONGKHLA THAILAND	1
FACULTY OF VETERINARY MEDICINE TRAKIA UNIVERSITY STARA ZAGORA BULGARIA	1
FEDERAL MINISTRY OF EDUCATION RESEARCH BMBF	1
FIFTH PEOPLE S HOSPITAL OF SHANGHAI FUDAN UNIVERSITY	1
FINNISH FOUNDATION FOR PAEDIATRIC RESEARCH	1
FINNISH MEDICAL ASSOCIATION	1
FIRST HOSPITAL OF QIQIHAR	1
FLORIDA EDUCATION FUND MCKNIGHT DOCTORAL FELLOWSHIP	1
FONDATION FRANCO CHINOISE POUR LA SCIENCE ET SES APPLICATIONS	1
FONDAZIONE CARIGE	1
FONDAZIONE DEL MONTE DI BOLOGNA E RAVENNA	1
FONDAZIONE ONLUS CAMILLO DE LELLIS PER L INNOVAZIONE E LA RICERCA IN MEDICINA PESCARA ITALY	1
FONDS DAVID ET ALICE VAN BUUREN	1
FONDS DE LA RECHERCHE EN SANTE DU QUEBEC	1
FONDS J P NAETS	1
FORDERVEREIN FUR KREBSKRANKE KINDER TUBINGEN E V	1
FORSCHUNGSSCHWERPUNKT MUSKEL UND SKELETTSYSTEM MUSCULO SKELETAL SCIENCE KIEL MSS KIEL OF THE UNIVERSITY HOSPITAL OF SCHLESWIG HOLSTEIN KIEL	1
FOSTERING YOUNG SCHOLARS OF PEKING UNIVERSITY HEALTH SCIENCE CENTER	1
FOUNDATION AND CUTTING EDGE RESEARCH PROJECTS OF HENAN PROVINCE SCIENCE AND TECHNOLOGY DEPARTMENT	1
FOUNDATION OF DEVELOPMENT AND REFORM COMMISSION OF HUNAN PROVINCE	1
FOUNDATION OF SHANGHAI HEALTH AND FAMILY PLANNING COMMISSION	1
FOUNDATION OF SHANGHAI MUNICIPAL HEALTH BUREAU	1
FOUNDATION OF SHANGHAI SIXTH PEOPLE S HOSPITAL	1
FRANK MOHN FOUNDATION	1
FREE EXPLORATION PROGRAM OF CENTRAL SOUTH UNIVERSITY	1
FREEDOM EXPLORE PROGRAM OF CENTRAL SOUTH UNIVERSITY	1
FRIENDS RESEARCH GRANT OF CHILDREN S HEALTHCARE OF ATLANTA	1
FRONTIER AND KEY TECHNOLOGIES INNOVATION FUNDING PROJECT OF THE DEPARTMENT OF SCIENCE AND TECHNOLOGY OF GUANGDONG PROVINCE	1
FRQ S	1
FRQS SPONSORED RESEAU DE RECHERCHE EN SANTE BUCCODENTAIRE ET OSSEUSE	1
FRQS SPONSORED RESEAU DE RECHERCHE EN SANTE BUCCODENTAIRE ET OSSEUSE RSBO	1
FRSQ CHERCHEUR BOURSIER CLINICIEN SENIOR	1
FUJIAN COMMISSION OF FINANCE FOUNDATION PROJECT	1
FUJIAN HEALTHCARE PROGRAM FOR YOUNG SCIENTISTS BY FUJIAN PROVINCIAL HEALTH COMMISSION	1
FUJIAN PROVINCE EDUCATIONAL DEPARTMENT	1
FUJIAN PROVINCIAL DEPARTMENT OF EDUCATION	1
FUND FOR CONSTRUCTION OF TRAUMA CENTER OF SHANGHAI FIRST PEOPLE S HOSPITAL	1
FUND OF FUJIAN PROVINCIAL FINANCE DEPARTMENT KEY CLINICAL SPECIALTY DISCIPLINE CONSTRUCTION PROGRAM OF FUJIAN	1
FUND OF RESEARCH INSTITUTE OF CLINICAL MEDICINE OF CHONBUK NATIONAL UNIVERSITY BIOMEDICAL RESEARCH INSTITUTE OF CHONBUK NATIONAL UNIVERSITY HOSPITAL	1
FUNDACAO DE AMPARO A CIENCIA E TECNOLOGIA DO ESTADO DE PERNAMBUCO FACEPE	1
FUNDACAO SANTA MARIA SILVA	1
FUNDACIO FERRER INVESTIGACIO	1
FUNDACIO FERRER INVESTIGACIO AND FUNDACIO PRIVADA A BOSCH BEGUDA SPAIN	1
FUNDACIO PRIVADA A BOSCH BEGUDA SPAIN	1
FUNDAMENTAL RESEARCH FUND FOR CENTRAL UNIVERSITIES OF CHINA	1
FUNDAMENTAL RESEARCH FUNDS FOR THE CENTRAL UNIVERSITIES AND RESEARCH PROJECTS ON BIOMEDICAL TRANSFORMATION OF CHINA JAPAN FRIENDSHIP HOSPITAL	1
FUNDAMENTAL RESEARCH FUNDS FOR THE CENTRAL UNIVERSITIES IN CENTRAL SOUTH UNIVERSITY NATIONAL NATURAL SCIENCE FOUNDATION OF CHINA	1
FUNDING PROJECT FOR ACADEMIC HUMAN RESOURCES DEVELOPMENT IN INSTITUTIONS OF HIGHER LEARNING UNDER THE JURISDICTION OF BEIJING MUNICIPALITY	1
FUZHOU HEALTH FAMILY PLANNING SYSTEM INNOVATION PLATFORM RESEARCH PROJECT CONSTRUCTION OF INNOVATIVE PLATFORM FOR DDH CLINICAL AND BASIC RESEARCH	1
FWO	1
GAZI UNIVERSITY	1
GE HEALTHCARE	1
GENERAL ELECTRIC	1
GENERAL ELECTRIC HEALTHCARE WAUKESHA WI USA	1
GENERAL FOUNDATION OF LIAONING PROVINCE EDUCATION BUREAU	1
GENERAL FUND OF SHANGHAI MUNICIPAL COMMISSION OF HEALTH AND FAMILY PLANNING	1
GENERAL PROJECT OF NATIONAL NATURAL SCIENCE FOUNDATION OF CHINA	1
GENERAL RESEARCH FUND OF HONGKONG	1
GENZYME CORPORATION	1
GERMAN ISRAELI FOUNDATION FOR SCIENTIFIC RESEARCH AND DEVELOPMENT	1
GERMAN NATIONAL COHORT	1
GILEAD SCIENCES	1
GLAXOSMITHKLINE	1
GLAXOSMITHKLINE LLC	1
GLOBUS MEDICAL	1
GOVERNMENT OF EGYPT	1
GREEK NATIONAL FUNDS THROUGH THE OPERATIONAL PROGRAM EDUCATION AND LIFELONG LEARNING OF THE NATIONAL STRATEGIC REFERENCE FRAMEWORK NSRF RESEARCH FUNDING PROGRAM HERACLEITUS II	1
GRF OF HONG KONG SAR	1
GROWING SPINE FOUNDATION	1
GS2 NATIONAL SCIENCE FOUNDATION OF CHINA	1
GUANGDONG DEPT OF SCIENCE TECHNOLOGY	1
GUANGDONG MEDICAL SCIENCE AND TECHNOLOGY RESEARCH FOUNDATION	1
GUANGDONG PROVINCE NATURAL SCIENCE FUND PROJECT	1
GUANGDONG PROVINCE SCIENCE AND TECHNOLOGY PLANNING PROJECT	1
GUANGDONG PROVINCE UNIVERSITIES AND COLLEGES PEARL RIVER SCHOLAR FUNDING SCHEME	1
GUANGDONG PROVINCIAL ACADEMY OF TRADITIONAL CHINESE MEDICINE	1
GUANGDONG PROVINCIAL SCIENCE AND TECHNOLOGY DEPARTMENT GUANGDONG ACADEMY OF CHINESE MEDICINE JOINT RESEARCH SPECIAL PROJECT	1
GUANGDONG SCIENCE AND TECHNOLOGY PLANNING PROJECT	1
GUANGXI HIGH SCHOOL INNOVATIVE TEAM AND DISTINGUISHED SCHOLARS PROGRAM	1
GUANGXI SCIENTIFIC RESEARCH AND TECHNOLOGICAL DEVELOPMENT FOUNDATION	1
GUANGZHOU DEPT OF EDUCATION	1
GUANGZHOU UNIVERSITY OF CHINESE MEDICINE	1
GUIDE PROJECT OF SHANGHAI COMMITTEE OF SCIENCE AND TECHNOLOGY	1
GUIYANG MEDICAL COLLEGE	1
GUIYANG MEDICAL COLLEGE GUIZHOU ST COOPERATION	1
GUIYANG SCIENCE AND TECHNOLOGY BUREAU FUND PROJECTS	1
GUIYANG SCIENCE AND TECHNOLOGY BUREAU GUIZHOU MEDICAL UNIVERSITY JOINT FUND	1
GUIYANG SCIENCE AND TECHNOLOGY BUREAUGUIZHOU MEDICAL UNIVERSITY JOINT FUND	1
GUIYANG SCIENCE AND TECHNOLOGY FUND PROJECT	1
GUIZHOU MEDICAL UNIVERSITY	1
GUIZHOU PROVINCIAL HEALTH AND FAMILY PLANNING COMMISSION FUND PROJECT OF HEALTH PLANNING COMMISSION	1
GUIZHOU PROVINCIAL HEALTH AND FAMILY PLANNING COMMISSION FUND PROJECTS	1
GUIZHOU PROVINCIAL SCIENCE AND TECHNOLOGY	1
GUIZHOU PROVINCIAL SCIENCE AND TECHNOLOGY DEPARTMENT	1
GUIZHOU PROVINCIAL SCIENCE AND TECHNOLOGY DEPARTMENT GUIZHOU MEDICAL UNIVERSITY JOINT FUND	1
GUIZHOU PROVINCIAL SCIENCE AND TECHNOLOGY DEPARTMENT OF GUIZHOU MEDICAL UNIVERSITY JOINT FUND PROJECT	1
GUIZHOU PROVINCIAL SCIENCE AND TECHNOLOGY FUND PROJECT	1
GUIZHOU PROVINCIAL TECHNOLOGY OFFICE	1
HAMILTON HEALTH SCIENCES	1
HARP PHARMA CONSULTING	1
HEALTH AND FAMILY PLANNING COMMISSION OF HUBEI PROVINCE	1
HEALTH AND FAMILY PLANNING COMMISSION OF HUNAN PROVINCE	1
HEALTH AND FAMILY PLANNING COMMISSION OF JILIN PROVINCE	1
HEALTH AND FAMILY PLANNING COMMISSION OF WUHAN MUNICIPALITY RESEARCH FOUNDATION	1
HEALTH AND FAMILY PLANNING COMMISSION PROGRAM OF WUHAN CITY	1
HEALTH AND LABOUR SCIENCES RESEARCH GRANTS FOR THE RESEARCH ON INTRACTABLE DISEASES IN JAPAN	1
HEALTH AND MEDICAL RESEARCH FUND	1
HEALTH AND MEDICAL RESEARCH FUND FROM THE FOOD AND HEALTH BUREAU	1
HEALTH CARE KEY PROJECT OF TIANJIN	1
HEALTH COMMISSION OF HUNAN PROVINCE	1
HEALTH DEPARTMENT FUND PROJECT OF GUIZHOU PROVINCE	1
HEALTH DEPARTMENT OF GUIZHOU PROVINCE	1
HEALTH DEPARTMENT OF ZHEJIANG PROVINCE HANGZHOU ZHEJIANG CHINA	1
HEALTH DEPARTMENT RESEARCH PROJECTS IN JILIN PROVINCE	1
HEALTH EAST NORWAY	1
HEALTH INDUSTRY SPECIFIC RESEARCH	1
HEALTH LABOR SCIENCES RESEARCH GRANT	1
HEALTH LABOUR SCIENCES RESEARCH GRANT MINISTRY OF HEALTH LABOUR AND WELFARE JAPAN	1
HEALTH PLANNING COMMISSION PROJECT OF GUIZHOU PROVINCE	1
HEALTH SCIENTIFIC RESEARCH FOUNDATION OF JILIN PROVINCE	1
HEIMAN FAMILY FOUNDATION	1
HELEN HOULE MAYO CLINIC CAREER DEVELOPMENT AWARD IN NEUROLOGIC SURGERY	1
HELLENIC ASSOCIATION OF ORTHOPAEDIC SURGERY AND TRAUMA	1
HENAN PROVINCIAL SCIENCE AND TECHNOLOGY PROJECT IN THE REGION OF SOCIAL DEVELOPMENT	1
HENAN TCM SCIENTIFIC RESEARCH SPECIAL KEY PROJECT	1
HENRY SMITH CHARITY	1
HENRY SMITH CHARITY AND ACTION MEDICAL RESEARCH	1
HERAEUS MEDICAL GMBH GERMANY	1
HERAEUS MEDICAL GMBH WEHRHEIM GERMANY	1
HERCULES FOUNDATION	1
HERMAN JARNHARDT FUND	1
HIGH LEVEL HOSPITAL CONSTRUCTION PROJECT OF THE FIRST AFFILIATED HOSPITAL OF GUANGZHOU UNIVERSITY OF CHINESE MEDICINE	1
HIGH LEVEL UNIVERSITY CONSTRUCTION OF GUANGZHOU UNIVERSITY OF CHINESE MEDICINE	1
HIGH LEVEL UNIVERSITY CONSTRUCTION PROJECT OF GUANGZHOU UNIVERSITY OF CHINESE MEDICINE	1
HONG KONG INNOVATION AND TECHNOLOGY	1
HONG KONG INNOVATION AND TECHNOLOGY COMMISSION ITF	1
HONG KONG ITC	1
HONG KONG ITF	1
HOSPITAL COSTA DEL SOL	1
HOSPITAL FOR SPECIAL SURGERY	1
HOSPITAL FOR SPECIAL SURGERY SURGEON IN CHIEF RESIDENT RESEARCH GRANT	1
HOWARD HUGHES MEDICAL INSTITUTE	1
HUANGHEYINGCAI PROJECT OF WUHAN CITY OF CHINA	1
HUBEI INTEGRATED TRADITIONAL CHINESE AND WESTERN MEDICINE SCIENCE AND TECHNOLOGY PROJECT	1
HUBEI PROVINCE HEALTH AND FAMILY PLANNING SCIENTIFIC RESEARCH PROJECT	1
HUBEI PROVINCIAL HEALTH AND FAMILY PLANNING COMMISSION	1
HUMANTIS	1
HUNAN PROVINCIAL INNOVATION FOUNDATION FOR POSTGRADUATE STUDENTS	1
HUNAN PROVINCIAL SCIENCE AND TECHNOLOGY DEPARTMENT CN	1
IAN POTTER FOUNDATION	1
IDS	1
IGEA CARPI ITALY	1
ILLINOIS REGENERATIVE MEDICINE INSTITUTE	1
INDEPENDENT INNOVATION FOUNDATION OF SHANDONG UNIVERSITY IIFSDU	1
INDEPENDENT INNOVATION RESEARCH FUND OF HUAZHONG UNIVERSITY OF SCIENCE AND TECHNOLOGY	1
INDEPENDENT RESEARCH PROJECT OF WUHAN UNIVERSITY FOR GRADUATE STUDENTS	1
INDIAN COUNCIL OF MEDICAL RESEARCH ICMR	1
INDUSTRIAL STRATEGIC TECHNOLOGY DEVELOPMENT PROGRAM MINISTRY OF TRADE INDUSTRY AND ENERGY MOTIE KOREA	1
INFORMD	1
INHA UNIVERSITY AND KOREAN INSTITUTE OF MEDICINE	1
INHA UNIVERSITY GRANT	1
INHA UNIVERSITY HOSPITAL DEVELOPMENT FUND 2008	1
INHERITANCE STUDIO CONSTRUCTION PROJECT OF PRESTIGIOUS TCM DOCTORS IN GUANGDONG PROVINCE	1
INHERITANCE STUDIO CONSTRUCTION PROJECT OF PRESTIGIOUS TCM DOCTORS WEI HE IN GUANGDONG PROVINCE	1
INHERITANCE STUDIO CONSTRUCTION PROJECT OF PRESTIGIOUS TCM DOCTORS WEI HE OF GUANGDONG PROVINCE	1
INNER MONGOLIA AUTONOMOUS REGION NATURAL FUNDED PROJECTS	1
INNER MONGOLIA MAJOR BASIC SCIENCE RESEARCH PROGRAM AWARD FOR A PROJECT ENTITLED HYPOXIC MICROENVIRONMENT OF LUNG CANCER METASTASES AND HYPOXIA TARGETED THERAPY	1
INNER MONGOLIA SCIENCE AND TECHNOLOGY INNOVATION PROJECT	1
INNOVATION AND TECHNOLOGY FUND OF HONG KONG GUANGDONG COLLABORATIVE PLAN	1
INNOVATION DRIVEN PROJECT OF CENTRAL SOUTH UNIVERSITY	1
INNOVATION FOUNDATION OF SHANGHAI EDUCATION COMMITTEE	1
INNOVATION PROJECT OF SHANDONG ACADEMY OF MEDICAL SCIENCES	1
INNOVATION TEAM OF THE MINISTRY OF EDUCATION	1
INNOVATION TECHNOLOGY FUND TCFS IN HONG KONG	1
INSTITUTE FOR INFORMATION COMMUNICATIONS TECHNOLOGY PROMOTION IITP GRANT KOREA GOVERNMENT MSIP	1
INSTITUTIONAL DEVELOPMENT AWARD IDEA FROM THE NATIONAL INSTITUTE OF GENERAL MEDICAL SCIENCES OF NATIONAL INSTITUTES OF HEALTH NIH	1
INTEGRATED EUROPEAN UNION PROJECT TARGETED DELIVERY OF NANOMEDICINE MEDITRANS	1
INTERDISCIPLINARY CENTRE FOR CLINICAL RESEARCH IZKF WITHIN THE FACULTY OF MEDICINE AT THE RWTH AACHEN UNIVERSITY	1
INTERDISCIPLINARY PROGRAM OF SHANGHAI JIAO TONG UNIVERSITY	1
INTERDISCIPLINARY RESEARCH MATCHING SCHEME IRMS OF HONG KONG BAPTIST UNIVERSITY	1
INTERDISCIPLINARY RESEARCH PROJECT OF BASIC SCIENTIFIC RESEARCH FUND OF XI AN JIAO TONG UNIVERSITY	1
INTERDISCIPLINARY RESEARCH PROJECT OF THE BASIC SCIENTIFIC RESEARCH FUND OF XI AN JIAOTONG UNIVERSITY	1
INTERDISZIPLINARES ZENTRUM FUR KLINISCHE FORSCHUNG WURZBURG	1
INTERNATIONAL COLLABORATION FUNDING OF JILIN PROVINCE	1
INTERNATIONAL PERTHES STUDY GROUP	1
INTRAMURAL RESEARCH PROGRAM FROM TEXAS SCOTTISH RITE HOSPITAL FOR CHILDREN	1
INTRAMURAL RESEARCH PROGRAM OF TEXAS SCOTTISH RITE HOSPITAL FOR CHILDREN	1
INVESTING IN KNOWLEDGE SOCIETY THROUGH THE EUROPEAN SOCIAL FUND	1
IROKO PHARMACEUTICALS	1
IRWING FRITCHE URQUHART MOORE LLC NEW ORLEANS LA USA	1
ISRAEL PLANNING BUDGETING COMMITTEE	1
ISRAEL SCIENCE FOUNDATION	1
ISRAEL SCIENCE FOUNDATION ISF LEGACY HERITAGE CLINICAL RESEARCH	1
ITALIAN MINISTRY OF HEALTH RICERCA CORRENTE 2018 2020	1
IVAN H SMITH MEMORIAL STUDENTSHIP	1
J J MEDICAL KOREA	1
JANSSEN RD	1
JANSSEN RESEARCH DEVELOPMENT	1
JAPAN CHINA SASAKAWA MEDICAL FELLOWSHIP	1
JAPAN HIP JOINT FOUNDATION	1
JAPAN ORTHOPAEDICS AND TRAUMATOLOGY FOUNDATION INC	1
JAPAN ORTHOPAEDICS AND TRAUMATOLOGY RESEARCH FOUNDATION INC	1
JAPAN SCIENCE TECHNOLOGY AGENCY JST	1
JAPAN SOCIETY FOR THE PROMOTION OF SCIENCE AND RESEARCH GRANTS FOR INTRACTABLE DISEASES FROM THE MINISTRY OF HEALTH AND WELFARE OF JAPAN	1
JAPAN SOCIETY FOR THE PROMOTION OF SCIENCE MINISTRY OF HEALTH LABOUR AND WELFARE OF JAPAN	1
JAPANESE INVESTIGATION COMMITTEE UNDER MINISTRY OF HEALTH LABOR AND WELFARE	1
JAPANESE INVESTIGATION COMMITTEE UNDER THE AUSPICES OF THE MINISTRY OF HEALTH AND WELFARE	1
JAPANESE INVESTIGATION COMMITTEE UNDER THE MINISTRY OF HEALTH AND WELFARE	1
JAPANESE INVESTIGATION COMMITTEE UNDER THE MINISTRY OF HEALTH LABOR AND WELFARE	1
JAPANESE ORTHOPAEDIC ASSOCIATION	1
JEWISH HOSPITAL	1
JGW PATTERSON FOUNDATION	1
JGWP FOUNDATION	1
JIANGSU PROVINCIAL SPECIAL PROGRAM OF MEDICAL SCIENCE	1
JIANGSU SCIENCE AND TECHNOLOGY OFFICE	1
JIANGSU SIX ONE PROJECT	1
JIANGSU SPECIALLY APPOINTED PROFESSOR PROGRAM	1
JIAXING PUBLIC WELFARE SCIENCE AND TECHNOLOGY PROJECT ZHEJIANG PROVINCE CHINA	1
JILIN PROVINCE DEVELOPMENT AND REFORM COMMISSION PROJECT	1
JILIN PROVINCE SCIENCE AND TECHNOLOGY AGENCY	1
JILIN PROVINCE SCIENCE AND TECHNOLOGY DEVELOPMENT PLAN PROJECT	1
JILIN PROVINCIAL DEPARTMENT OF SCIENCE AND TECHNOLOGY	1
JINAN YOUTH SCIENCE AND TECHNOLOGY SPECIAL STAR PROGRAM	1
JINZHOU MEDICAL UNIVERSITY	1
JKA FROM KEIRIN RACE	1
JOA JAPANESE ORTHOPAEDIC ASSOCIATION	1
JOHNS HOPKINS UNIVERSITY CENTRE FOR MUSCULOSKELETAL RESEARCH	1
JOHNS HOPKINS UNIVERSITY OSTEONECROSIS ENDOWMENT	1
JOHNSON AND JOHNSON NEW BRUNSWICK NJ USA	1
JOINT FUNDS FOR THE INNOVATION OF SCIENCE AND TECHNOLOGY FUJIAN PROVINCE	1
JOINT PATHOLOGY CENTER JPC	1
JOURNAL OF ARTHROPLASTY	1
JOURNAL OF BONE AND JOINT SURGERY AMERICAN	1
JOURNAL OF BONE AND JOINT SURGERY NEEDHAM MA USA	1
JOURNAL OF KNEE SURGERY	1
JSPS KAKENHI FROM THE JAPAN SOCIETY FOR THE PROMOTION OF SCIENCE AND RESEARCH GRANT FROM THE MINISTRY OF HEALTH LABOUR AND WELFARE OF JAPAN	1
K C WONG MAGNA FUND IN NINGBO UNIVERSITY	1
K12 UNIVERSITY OF WASHINGTON BENIGN HEMATOLOGY CLINICAL RESEARCH CAREER DEVELOPMENT PROGRAM	1
K2M	1
KAOHSIUNG MEDICAL UNIVERSITY	1
KAOHSIUNG VETERANS GENERAL HOSPITAL TAIWAN	1
KATSUZO AND KIYO AOSHIMA MEMORIAL FUNDS JAPAN	1
KCI	1
KEY APPLIED TOPIC OF WESTERN MEDICINE CLINICAL OF GUIZHOU PROVINCE GOVERNOR FUND	1
KEY CLINICAL RESEARCH PROJECT OF SHANGHAI SIXTH PEOPLE S HOSPITAL EAST CAMPUS	1
KEY CLINICAL SPECIALTY DISCIPLINE CONSTRUCTION PROGRAM OF FUJIAN P R C	1
KEY DEPARTMENT OF MINHANG DISTRICT	1
KEY DEPARTMENT OF THE FIFTH PEOPLE S HOSPITAL OF SHANGHAI	1
KEY DISCIPLINE CONSTRUCTION OF EVIDENCE BASED PUBLIC HEALTH IN LIAONING	1
KEY DISCIPLINES OF SHANGHAI MUNICIPAL EDUCATION COMMISSION	1
KEY FOUNDATION OF JIANGSU SCIENCE AND TECHNOLOGY BUREAU	1
KEY LAB OF PROCESS ANALYSIS AND CONTROL OF SICHUAN UNIVERSITIES OF CHINA	1
KEY LABORATORY OF ADULT STEM CELL TRANSFORMATION RESEARCH CHINESE ACADEMY OF MEDICAL SCIENCES STEM CELL AND TISSUE ENGINEERING RESEARCH CENTER GUIZHOU MEDICAL UNIVERSITY	1
KEY LABORATORY OF LUMINESCENCE AND REAL TIME ANALYTICAL CHEMISTRY SOUTHWEST UNIVERSITY MINISTRY OF EDUCATION	1
KEY LABORATORY OF TRAUMA TISSUE REPAIR OF TROPICAL AREA	1
KEY LABORATORY OF ZHEJIANG PROVINCE	1
KEY LABORATORY PROGRAM OF LIAONING PROVINCIAL OF EDUCATION MINISTRATION	1
KEY LABORATORY PROJECT OF ZHEJIANG PROVINCE	1
KEY PROGRAM OF CHONGQING HEALTH AND FAMILY PLANNING COMMISSION	1
KEY PROGRAM OF SCIENCE AND TECHNIQUE DEVELOPMENT FOUNDATION IN JIANGSU PROVINCE	1
KEY PROGRAM OF TRADITIONAL CHINESE MEDICINE OF ZHEJIANG PROVINCE CHINA	1
KEY PROJECT OF CHINA JAPAN FRIENDSHIP HOSPITAL	1
KEY PROJECT OF CLINICAL MEDICINE OF THE PUBLIC HEALTH MINISTRY OF CHINA	1
KEY PROJECT OF GUANGDONG PROVINCIAL SCIENCE AND TECHNOLOGY RESEARCH	1
KEY PROJECT OF INNOVATION PROGRAM IN MILITARY MEDICINE	1
KEY PROJECT OF ZHEJIANG PROVINCIAL DEPARTMENT OF SCIENCE AND TECHNOLOGY HANGZHOU ZHEJIANG CHINA	1
KEY PROJECTS FROM NANJING MILITARY REGION	1
KEY PROJECTS IN HEALTH DEPARTMEN OF GUANGXI ZHUANG AUTONOMOUS REGION	1
KEY R D PROGRAM OF THE TIBET AUTONOMOUS REGION	1
KEY RESEARCH AND DEVELOPMENT PLAN OF ANHUI PROVINCE	1
KEY RESEARCH AND DEVELOPMENT PROGRAM OF GUANG XI	1
KEY RESEARCH AND DEVELOPMENT PROGRAM OF SHAANXI	1
KEY RESEARCH AND DEVELOPMENT PROGRAMS OF HAINAN PROVINCE	1
KEY RESEARCH PLAN OF JIANGXI PROVINCE	1
KEY RESEARCH PROJECTS OF BEIJING UNIVERSITY OF CHINESE MEDICINE	1
KEY RESEARCH PROJECTS OF HIGHER EDUCATION IN HENAN PROVINCE	1
KEY SCIENTIFIC AND TECHNOLOGICAL INNOVATION TEAM OF SHAANXI PROVINCE	1
KEY SCIENTIFIC AND TECHNOLOGICAL RESEARCH PROGRAMS OF HEBEI PROVINCE	1
KEY SCIENTIFIC FOUNDATION MINISTRY OF HEALTH CHINA	1
KEY SCIENTIFIC FOUNDATION OF HEALTH MINISTRY P R CHINA	1
KEY SCIENTIFIC FOUNDATION OF HEALTH MINISTRY PR CHINA	1
KEY SPECIALTY CONSTRUCTION PROJECT OF PUDONG HEALTH AND FAMILY PLANNING COMMISSION OF SHANGHAI	1
KEY SUBJECT OF NINGBO	1
KI FUNDS	1
KING ABDULAZIZ CITY FOR SCIENCE AND TECHNOLOGY	1
KONKUK UNIVERSITY	1
KOREA CENTER FOR DISEASE CONTROL REPUBLIC OF KOREA	1
KOREA HEALTH 21 RESEARCH AND DEVELOPMENT PROJECT MINISTRY OF HEALTH AND WELFARE	1
KOREA HEALTH INDUSTRY DEVELOPMENT INSTITUTE MINISTRY OF HEALTH WELFARE REPUBLIC OF KOREA	1
KOREA HEALTHCARE TECHNOLOGY R D PROJECT MINISTRY FOR HEALTH WELFARE AFFAIRS REPUBLIC OF KOREA	1
KOREA HEALTHCARE TECHNOLOGY R D PROJECT MINISTRY OF HEALTH AND WELFARE REPUBLIC OF KOREA	1
KOREA NATIONAL INSTITUTE OF HEALTH	1
KOREA NATIONAL INSTITUTE OF HEALTH KOREA	1
KOREAN HEALTH TECHNOLOGY R D PROJECT MINISTRY OF HEALTH WELFARE REPUBLIC OF KOREA	1
KOREAN HEALTH TECHNOLOGY RAMP D PROJECT MINISTRY OF HEALTH AMP WELFARE REPUBLIC OF KOREA	1
KOREAN MINISTRY OF EDUCATION	1
KOREAN SOCIETY OF NUCLEAR MEDICINE CLINICAL TRIAL NETWORK KSNM CTN WORKING GROUP KOREAN SOCIETY OF NUCLEAR MEDICINE	1
KUNMING GENERAL HOSPITAL OF CHENGDU MILITARY REGION PROJECT	1
KUWAIT FOUNDATION FOR THE ADVANCEMENT OF SCIENCE	1
KUWAIT UNIVERSITY RESEARCH ADMINISTRATION	1
KYOCERA CORPORATION JAPAN	1
KYUNG HEE UNIVERSITY	1
KYUNG HEE UNIVERSITY FOR THE YOUNG RESEARCHER IN MEDICAL SCIENCE	1
LABORATORY ANIMAL CENTRE OF PEKING UNION MEDICAL COLLEGE HOSPITAL	1
LANCE ARMSTRONG FOUNDATION	1
LANX	1
LEADING FOREIGN RESEARCH INSTITUTE RECRUITMENT PROGRAM THROUGH THE NRF GRANT MINISTRY OF SCIENCE ICT AMP FUTURE PLANNING	1
LEADING TALENTS OF SCIENCE IN LIAONING	1
LEDUCQ FOUNDATION	1
LEEDS HOSPITAL CHARITABLE FOUNDATION	1
LEGAL MEDICINE RESEARCH CENTRE IN TEHRAN	1
LEICA BIOSYSTEMS BUFFALO GROVE IL USA	1
LEUKEMIA LYMPHOMA SOCIETY OF CANADA	1
LIAONING PROVINCIAL DEPARTMENT OF EDUCATION SCIENCE RESEARCH FUND PROJECT	1
LIAONING PROVINCIAL DOCTORAL RESEARCH STARTING FOUNDATION OF CHINA	1
LIAONING PUBLIC WELFARE SCIENCE RESEARCH FOUNDATION	1
LILLE CATHOLIC UNIVERSITY FEDERATIVE FUND	1
LINK ORTHOPEDICS ROCKAWAY NJ USA	1
LINVATEC	1
LIPOPROTEIN RESEARCH FUND JEWISH HOSPITAL OF CINCINNATI	1
LUDWIG MAXIMILIANS UNIVERSITY	1
LUND UNIVERSITY FUNDS	1
LUNDBECKFONDEN	1
LUOYANG MEDICAL AND HEALTH PLAN	1
LYMPHOMA LEUKEMIA SOCIETY SCHOLAR AWARD FOR CLINICAL RESEARCH	1
MADELEINE SCHICKEDANZ KINDERKREBS STIFTUNG FURTH GERMANY	1
MADRID REGIONAL GOVERNMENT CELLCAM	1
MAJOR AGRICULTURAL TECHNOLOGY EXTENSION SERVICE PILOT PROJECT OF MINISTRY OF AGRICULTURE AND POSTDOCTORAL RESEARCH SPONSORSHIP IN HENAN PROVINCE	1
MAJOR PROJECT AND DISEASE OF THE SHANGHAI HEALTH SYSTEM	1
MAJOR PROJECT AND DISEASE OF THE SHANGHAI HEALTH SYSTEM FROM THE SHANGHAI MUNICIPAL COMMISSION OF HEALTH AND FAMILY PLANNING	1
MAJOR PROJECT OF NANJING JUNQU	1
MAJOR PROJECTS OF THE CENTRAL GOVERNMENT TO GUIDE THE DEVELOPMENT OF SCIENCE AND TECHNOLOGY FOR LOCAL GOVERNMENT	1
MAJOR RESEARCH PROJECT FUND OF FUJIAN PROVINCE	1
MAJOR SCIENCE AND TECHNOLOGY PROJECTS KEY ON SOCIAL DEVELOPMENT OF ZHEJIANG PROVINCE	1
MARIE CURIE EUROPEAN INTERNATIONAL REINTEGRATION GRANT	1
MARINE BIOTECHNOLOGY PROGRAM MINISTRY OF OCEANS AND FISHERIES IN REPUBLIC OF KOREA	1
MARSEILLE UNIVERSITY HOSPITAL FRANCE	1
MARY AND FRED TRUMP INSTITUTE FOR IMPLANT ANALYSIS AT THE HOSPITAL FOR SPECIAL SURGERY NEW YORK NY USA	1
MARYLAND DEPARTMENT OF HEALTH AND MENTAL HYGIENE	1
MARYLAND STEM CELL RESEARCH FOUNDATION	1
MASHHAD UNIVERSITY OF MEDICAL SCIENCES	1
MASHHAD UNIVERSITY OF MEDICAL SCIENCES IRAN	1
MATHYS	1
MATHYS LTD BETTLACH SWITZERLAND	1
MATORTHO LTD	1
MAX FOUNDATION	1
MAXI FOUNDATION SWITZERLAND	1
MCGILL MIDAS	1
MEDICAL AND HEALTH DEVELOPMENT PLAN OF SHANDONG PROVINCE	1
MEDICAL CENTER OF ASSESSMENT PREVENTION TREATMENT OF BONE JOINT DISEASES	1
MEDICAL ELITE CULTIVATION PROGRAM OF FUJIAN CHINA	1
MEDICAL FACULTY KIEL FOFO	1
MEDICAL FACULTY OF NIS SERBIA	1
MEDICAL FACULTY UNIVERSITY OF NIS MINISTRY OF EDUCATION SCIENCE AND TECHNOLOGICAL DEVELOPMENT OF THE REPUBLIC OF SERBIA	1
MEDICAL HEALTH RESEARCH FOUNDATION PROJECT OF THE CHINESE PLA	1
MEDICAL RESEARCH COUNCIL OF THE JEWISH HOSPITAL	1
MEDICAL RESEARCH PROJECT OF HEALTH AND FAMILY PLANNING COMMISSION IN CHONGQING	1
MEDICAL SCIENCE AND TECHNOLOGY RESEARCH PROJECTS OF HENAN PROVINCIAL HEALTH BUREAU	1
MEDICAL SCIENCE FOUNDATION OF NANJING MILITARY REGION CHINA	1
MEDICAL SCIENTIFIC RESEARCH FOUNDATION OF GUANGDONG PROVINCE CHINA	1
MEDICAL SCIENTIFIC RESEARCH FOUNDATION OF HEBEI PROVINCE CHINA	1
MEDICAL SCIENTIFIC RESEARCH FOUNDATION OF JIANGSU PROVINCE	1
MEDICINE AND HEALTH PROJECT OF ZHEJIANG PROVINCE	1
MEDSTAR GOOD SAMARITAN HOSPITAL ENDOWMENT	1
MEDTRONIC INC MEMPHIS TN USA	1
MEDWEST	1
METRO PROSTHETICS	1
MICROPORT ORTHOPAEDICS	1
MICROPORT ORTHOPEDICS INC ARLINGTON TN USA	1
MIDWAY ANIMAL SCIENCE	1
MIDWESTERN UNIVERSITY	1
MILITARY MEDICAL SCIENCE AND TECHNOLOGY YOUTH INCUBATION PROJECT OF PLA	1
MINHANG DISTRICT LEADING TALENT DEVELOPMENT FUNDS	1
MINISTERIO DE CIENCIA INNOVACION Y UNIVERSIDADES SPAIN	1
MINISTERIO DE EDUCACION GOBIERNO DE ESPANA SPANISH MINSISTRY OF EDUCATION MADRID SPAIN	1
MINISTRY FOR HEALTH WELFARE FAMILY AFFAIRS	1
MINISTRY OF ART AND SCIENCE OF BADEN WURTTEMBERG GERMANY	1
MINISTRY OF ECONOMIC AFFAIRS KAOHSIUNG MEDIAL UNIVERSITY AND NATIONAL SCIENCE COUNCIL IN TAIWAN	1
MINISTRY OF EDUCATION	1
MINISTRY OF EDUCATION HUMAN RESOURCES DEVELOPMENT MOEHRD REPUBLIC OF KOREA	1
MINISTRY OF EDUCATION YOUTH SPORTS CZECH REPUBLIC	1
MINISTRY OF ENERGY SCIENCE TECHNOLOGY ENVIRONMENT AND CLIMATE CHANGE MESTECC MALAYSIA	1
MINISTRY OF HEALTH	1
MINISTRY OF HEALTH AND WELFARE IN TAIWAN	1
MINISTRY OF HEALTH AND WELFARE TAIWAN	1
MINISTRY OF HEALTH ITALY	1
MINISTRY OF HEALTH LABOUR AND WELFARE FROM THE MINISTRY OF HEALTH AND WELFARE OF JAPAN RESEARCH ON MEASURES FOR INTRACTABLE DISEASES	1
MINISTRY OF HEALTH LABOUR AND WELFARE JP	1
MINISTRY OF HEALTH WELFARE	1
MINISTRY OF HIGHER EDUCATION SCIENTIFIC RESEARCH MHESR	1
MINISTRY OF MAJOR DISEASE JOINT PROGRAM OF SHANGHAI HEALTH SYSTEM	1
MINISTRY OF NATIONAL DEFENSE MEDICAL AFFAIRS BUREAU	1
MINISTRY OF SCIENCE AND HIGHER EDUCATION POLAND	1
MIOMED	1
MIPLANT STEMS CLINIC	1
MITEK	1
MOSKOWITZ AWARD FOR RADIOLOGY RESIDENT RESEARCH DEPARTMENT OF RADIOLOGY AT STANFORD	1
MUNICH CLUSTER OF EXCELLENCE M4 IMAGING	1
MUSCULOSKELETAL DISEASES AND BIOMATERIALS TBGS	1
MUSCULOSKELETAL RESEARCH UNIT OF BIOMED CERETETH	1
MUSCULOSKELETAL TRANSPLANT FOUNDATION	1
MUSICIANS AGAINST CHILDHOOD CANCER MACC	1
MYCODE PROGRAM	1
MYONGJI UNIVERSITY	1
NANHU SCHOLARS PROGRAM FOR YOUNG SCHOLARS OF XYNU	1
NANJING TECHNOLOGY PROJECT	1
NANNING SCIENTIFIC RESEARCH AND TECHNOLOGY DEVELOPMENT PLAN	1
NATIONAL CENTER FOR ADVANCING TRANSLATIONAL SCIENCE NATIONAL INSTITUTES OF HEALTH	1
NATIONAL CLINICAL KEY SPECIALTY CONSTRUCTION PROJECT	1
NATIONAL DEMONSTRATION CENTER FOR EXPERIMENTAL BASIC MEDICAL SCIENCE EDUCATION XUZHOU MEDICAL UNIVERSITY	1
NATIONAL GEOGRAPHIC SOCIETY	1
NATIONAL HEALTH AND FAMILY PLANNING COMMISSION OF THE PEOPLE S REPUBLIC OF CHINA	1
NATIONAL HEALTH FOUNDATION OF CHINA	1
NATIONAL HEALTH INSURANCE RESEARCH DATABASE	1
NATIONAL HEALTH RESEARCH INSTITUTES JAPAN	1
NATIONAL HIGH TECH R D PROGRAMME OF CHINA	1
NATIONAL HIGH TECHNOLOGY RESEARCH YOUTH 863 PROGRAM	1
NATIONAL INSTITUTE FOR HEALTH RESEARCH VIA COCHRANE INFRASTRUCTURE FUNDING	1
NATIONAL INSTITUTE OF ARTHRITIS AND MUSCULOSKELETAL AND SKIN DISEASES A DIVISION OF THE NATIONAL INSTITUTES OF HEALTH	1
NATIONAL INSTITUTE OF ARTHRITIS AND MUSCULOSKELETAL AND SKIN DISEASES OF THE NATIONAL INSTITUTE OF HEALTH	1
NATIONAL INSTITUTE OF DIABETES AND DIGESTIVE AND KIDNEY DISEASES SHORT TERM RESEARCH TRAINING FOR MEDICAL STUDENTS	1
NATIONAL KEY LAB OF VIRTUAL REALITY TECHNOLOGY	1
NATIONAL KEY PROGRAM OF CLINICAL SCIENCE	1
NATIONAL KEY RAMP D PROGRAM OF CHINA	1
NATIONAL KEY RESEARCH AND DEVELOPMENT PROGRAM	1
NATIONAL KEY RESEARCH AND DEVELOPMENT PROGRAMME OF CHINA	1
NATIONAL KEY RESEARCH PROGRAM OF CHINA	1
NATIONAL MAJOR RESEARCH AND DEVELOPMENT PLAN OF CHINA	1
NATIONAL MAJOR SCIENTIFIC AND TECHNOLOGICAL SPECIAL PROJECT	1
NATIONAL MAJOR SCIENTIFIC AND TECHNOLOGICAL SPECIAL PROJECT FOR SIGNIFICANT NEW DRUGS CREATION	1
NATIONAL NATURAL SCIENCE FOUNDATION OF CHINA HANGZHOU ZHEJIANG CHINA	1
NATIONAL NATURAL SCIENCE FOUNDATION OF CHINA YOUTH SCIENCE FUND	1
NATIONAL NATURAL SCIENCE FOUNDATION OF GUANGXI PROVINCE	1
NATIONAL NATURE SCIENCE FOUNDATION OF BEIJING	1
NATIONAL NATURE SCIENCE FOUNDATION OF ZHEJIANG PROVINCE	1
NATIONAL RESEARCH CENTRE NRC	1
NATIONAL RESEARCH FOUNDATION OF KOREA NRF GRANT KOREA GOVERNMENT	1
NATIONAL RESEARCH FOUNDATION OF KOREA NRF KOREA GOVERNMENT MSIT	1
NATIONAL SCIENCE FOUNDATION OF INNER MONGOLIA	1
NATIONAL SCIENCE TECHNOLOGY DEPARTMENT OF ZHEJIANG PROVINCE	1
NATIONAL SCIENCE TECHNOLOGY PILLAR PROGRAM DURING THE TWELFTH FIVE YEAR PLAN PERIOD	1
NATIONAL TCM CLINICAL RESEARCH BASE BUSINESS CONSTRUCTION RESEARCH PROJECT OF NATIONAL ADMINISTRATION OF TCM	1
NATIONAL TCM CLINICAL RESEARCH BASE BUSINESS CONSTRUCTION RESEARCH PROJECT OF THE NATIONAL ADMINISTRATION OF TCM	1
NATIONAL TRAINING PROGRAM FOR INNOVATIVE BACKBONE TALENTS OF TRADITIONAL CHINESE MEDICINE TCM TECHNOLOGY DEVELOPMENT PROJECT OF SHANDONG PROVINCE	1
NATURAL SCIENCE FOUDATION OF CHINA	1
NATURAL SCIENCE FOUNDATION COUNCIL	1
NATURAL SCIENCE FOUNDATION FOR EXCELLENT YOUNG SCIENTISTS	1
NATURAL SCIENCE FOUNDATION OF HEILONGJIANG PROVINCE	1
NATURAL SCIENCE FOUNDATION OF HUNAN PROVINCE	1
NATURAL SCIENCE FOUNDATION OF INNER MONGOLIA	1
NATURAL SCIENCE FOUNDATION OF JIANGXI PROVINCE	1
NATURAL SCIENCE FOUNDATION OF KUNMING	1
NATURAL SCIENCE FOUNDATION OF KUNMING CITY	1
NATURAL SCIENCE FOUNDATION OF MINHANG DISTRICT OF SHANGHAI	1
NATURAL SCIENCE FOUNDATION OF NANJING CHINA	1
NATURAL SCIENCE FOUNDATION OF SHANXI PROVINCE	1
NATURAL SCIENCE FOUNDATION OF WENZHOU CITY	1
NATURAL SCIENCE FOUNDATION PROJECT OF CQ CSTC	1
NATURAL SCIENCES AND ENGINEERING RESEARCH COUNCIL OF CANADA NSERC	1
NATURE SCIENCE FOUNDATION OF HUBEI	1
NCE MITACS ACCELERATE	1
NEPHCURE FOUNDATION AMERICAN SOCIETY OF NEPHROLOGY RESEARCH GRANT	1
NEPHEW	1
NETHERLANDS INSTITUTE OF REGENERATIVE MEDICINE NIRM	1
NETHERLANDS ORGANIZATION FOR HEALTH RESEARCH AND DEVELOPMENT	1
NEW EMERGING INFECTIONS IN CHINA AND EUROPE	1
NEW ENERGY AND INDUSTRIAL TECHNOLOGY DEVELOPMENT ORGANIZATION NEDO	1
NEW TEACHER FUND OF THE MINISTRY OF EDUCATION	1
NEW ZEALAND DEPARTMENT OF CONSERVATION WILDLIFE PATHOLOGY	1
NEWCASTLE BIOMEDICAL RESEARCH CENTRE	1
NHFPC	1
NHFPC SPECIAL FUND FOR HEALTH SCIENTIFIC RESEARCH FOR THE PUBLIC WELFARE	1
NHFPC SPECIAL FUND FOR HEALTH SCIENTIFIC RESEARCH IN THE PUBLIC WELFARE	1
NIH BIG DATA TO KNOWLEDGE BD2K PROGRAM OF THE NATIONAL CANCER INSTITUTE NCI EARLY STAGE DEVELOPMENT OF TECHNOLOGIES IN BIOMEDICAL COMPUTING INFORMATICS AND BIG DATA SCIENCE AWARD	1
NIH NATIONAL CENTER FOR ADVANCING TRANSLATIONAL SCIENCES	1
NIH NATIONAL EYE INSTITUTE NEI	1
NIH NATIONAL INSTITUTE OF ENVIRONMENTAL HEALTH SCIENCES NIEHS	1
NIH NATIONAL INSTITUTE OF NEUROLOGICAL DISORDERS STROKE NINDS	1
NIH NATIONAL INSTITUTE OF NURSING RESEARCH NINR	1
NIH NATIONAL INSTITUTE ON ALCOHOL ABUSE ALCOHOLISM NIAAA	1
NIH NATIONAL LIBRARY OF MEDICINE NLM	1
NIH NIAMS AND NICHD	1
NINGBO CLINICAL KEY SPECIALTY	1
NINGBO SOCIAL DEVELOPMENT RESEARCH PROJECTS	1
NINGBO TRADITIONAL DISCIPLINE OF TRADITIONAL CHINESE MEDICINE	1
NINGXIA NATURAL SCIENCE FOUNDATION	1
NON PROFIT CENTRAL RESEARCH INSTITUTE FUND OF CHINESE ACADEMY OF MEDICAL SCIENCES	1
NONA AND KULLERVO VARE FOUNDATION FINLAND	1
NORMAN BETHUNE HEALTH SCIENCE CENTER OF JILIN UNIVERSITY	1
NORMAN BETHUNE PROGRAM OF JILIN UNIVERSITY	1
NORWEGIAN ORTHOPAEDIC ASSOCIATION	1
NOVARTIS CORP EAST HANOVER NJ USA	1
NOVO NORDISK	1
NOVO NORDISK FOUNDATION	1
NOYES BRAIN TUMOR FOUNDATION	1
NPRP	1
NSF DIRECTORATE FOR ENGINEERING ENG	1
NSF DIRECTORATE FOR MATHEMATICAL PHYSICAL SCIENCES MPS	1
NSFC DG RTD	1
NUFFIELD ORTHOPAEDIC CENTRE	1
NURSERY FOUNDATION FROM THE AFFILIATED SOUTHEAST HOSPITAL OF XIAMEN UNIVERSITY	1
NURSERY FOUNDATION OF CHINESE PLA GENERAL HOSPITAL	1
OFFICE OF RESEARCH AND DEVELOPMENT DEPARTMENT OF VETERANS AFFAIRS VA MERIT REVIEW GRANTS	1
OHIO STATE UNIVERSITY	1
OMEROS	1
ONTARIO GINSENG INNOVATION AND RESEARCH CONSORTIUM IOGIRC	1
OPEN END FUND FOR THE VALUABLE AND PRECISION INSTRUMENTS OF CENTRAL SOUTH UNIVERSITY	1
OPENING PROJECT OF SHANGHAI KEY LABORATORY OF ORTHOPAEDIC IMPLANTS	1
OPENING PROJECT OF ZHEJIANG PROVINCIAL PREPONDERANT AND CHARACTERISTIC SUBJECT OF KEY UNIVERSITY CHINESE TRADITIONAL MEDICINE	1
OREF	1
OREF RESIDENT RESEARCH AWARD	1
ORION FARMOS FOUNDATION	1
ORS	1
ORSZAGOS TUDOMANYOS KUTATASI ALAPPROGRAMOK OTKA	1
ORTHOCARE SOLUTIONS	1
ORTHOFIX INC	1
ORTHOMERICA	1
ORTHOPAEDIC DEPARTMENT OF FIROUZGAR HOSPITAL	1
ORTHOPAEDICS	1
ORTHOPEDIATRICS	1
ORTHOPEDIC CLINICAL MEDICAL CENTER OF NANJING CITY OF CHINA	1
ORTHOPEDIC INTELLIGENT MINIMALLY INVASIVE DIAGNOSIS AND TREATMENT OIMIDT CENTER SHANGHAI TENTH PEOPLE S HOSPITAL	1
ORTHOPEDIC RESEARCH REVIEW COMMITTEE GRANT DEPARTMENT OF ORTHOPEDIC SURGERY MAYO CLINIC	1
ORTHOPEDICS	1
ORTHOSERA GMBH COMPANY	1
ORTON FOUNDATION	1
OSSEUS	1
OTSUKA PHARMACEUTICAL	1
OTTO CHRISTENSEN FOUNDATION	1
OUTSTANDING YOUNG MEDICAL TALENTS OF PUDONG DISTRICT	1
OUTSTANDING YOUNG TALENTS FOUNDATION OF GUANGDONG PROVINCIAL PEOPLE S HOSPITAL	1
PA POULTRY INDUSTRY BROILER RESEARCH CHECK OFF PROGRAM	1
PAMUKKALE UNIVERSITY	1
PATANJALI RESEARCH FOUNDATION TRUST HARIDWAR INDIA	1
PAUL AND DAISY SOROS FELLOWSHIPS FOR NEW AMERICANS	1
PCA FOUNDATION YOUNG INVESTIGATOR AWARD	1
PEAK TALENTS FOUNDATION IN JIANGSU PROVINCE	1
PEDIATRIC ORTHOPAEDIC SOCIETY OF NORTH AMERICA ST GILES YOUNG INVESTIGATOR AWARD	1
PEKING UNIVERSITY	1
PEOPLE S LIBERATION ARMY 12TH FIVE YEAR PLAN PERIOD	1
PERPETUAL FOUNDATION	1
PERTHES ASSOCIATION UNITED KINGDOM	1
PHD STARTUP FUND GUIDANCE PROGRAM	1
PHELAN FOUNDATION	1
PHILIPPE FOUNDATION	1
PHILIPS HEALTHCARE	1
PHYSICIANS SERVICES INCORPORATED	1
PIEDMONT ORTHOPAEDIC FOUNDATION UNITED STATES	1
PIERRE ELLIOTT TRUDEAU FOUNDATION DOCTORAL SCHOLARSHIP	1
PLA CLINICAL INNOVATION MAJOR PROJECT FUND	1
POLISH GOVERNMENT	1
POLISH NATIONAL SCIENCE CENTER	1
POPULARIZE APPROPRIATE TECHNICAL PROJECTS FOR RURAL AND URBAN COMMUNITIES OF FUJIAN PROVINCIAL HEALTH AND FAMILY PLANNING SYSTEM	1
POST GRADUATION INNOVATION SUBJECT OF SHANGHAI JIAO TONG UNIVERSITY	1
POSTDOCTORAL RESEARCH PROGRAM OF HUNAN UNIVERSITY OF TCM	1
POSTDOCTORAL RESEARCH PROGRAM OF XIANGYA HOSPITAL CENTRAL SOUTH UNIVERSITY	1
POSTGRADUATE EDUCATION FOUNDATION OF LINYI PEOPLE S HOSPITAL	1
POSTGRADUATE EXCHANGE PROGRAM FROM GUANGZHOU UNIVERSITY OF CHINESE MEDICINE	1
POULTRY COOPERATIVE RESEARCH CENTRE	1
POULTRY INDUSTRY COUNCIL	1
PRACTICAL RESEARCH PROJECT FOR RARE INTRACTABLE DISEASES	1
PREVENTIVE HEALTH PROGRAM	1
PRIMARY RESEARCH DEVELOPMENT PLAN OF SHANDONG PROVINCE	1
PRINCE CHARLES HOSPITAL RESEARCH FOUNDATION	1
PRIORITY AMONG PRIORITIES CLINICAL MEDICAL CENTER CONSTRUCTION PROJECT OF THE SHANGHAI MUNICIPAL	1
PROGRAM FOR CHANGJIANG SCHOLARS INNOVATIVE RESEARCH TEAM IN UNIVERSITY PCSIRT	1
PROGRAM FOR INNOVATION RESEARCH TEAM OF MINISTRY OF EDUCATION	1
PROGRAM FOR MEDICAL TALENTS OF JIANGSU PROVINCE	1
PROGRAM FOR NATURE SCIENCE PLAN OF HUNAN PROVINCE	1
PROGRAM FOR NEW CENTURY EXCELLENT TALENTS IN UNIVERSITY NCET	1
PROGRAM FOR OUTSTANDING MEDICAL ACADEMIC LEADER	1
PROGRAM FOR ZHEJIANG LEADING TEAM OF S T INNOVATION AND KEY LABORATORY OF ZHEJIANG PROVINCE	1
PROGRAM FOR ZHEJIANG LEADING TEAM OF ST INNOVATION	1
PROGRAM OF SCIENCE AND TECHNOLOGY OF GUANGZHOU	1
PROGRAM OF SHANGHAI ACADEMIC TECHNOLOGY RESEARCH LEADER	1
PROGRAMME OF EXPERIMENTAL MEDICINE POEM DEPARTMENT OF MEDICINE UNIVERSITY OF WESTERN ONTARIO	1
PROJECT ENTITLED DEVELOPMENT OF EVALUATION TECHNOLOGY FOR EARLY INTRODUCTION OF REGENERATIVE MEDICINE	1
PROJECT ENTITLED DOCTORATE AN ATTRACTIVE RESEARCH CAREER	1
PROJECT FOR SCIENCE AND TECHNOLOGY LEADER OF ANHUI PROVINCE	1
PROJECT OF HEALTH MANAGEMENT DEPARTMENT OF THE JILIN PROVINCE CHINA	1
PROJECT OF IMPROVING TCM CHARACTERISTIC DIAGNOSIS AND TREATMENT TECHNOLOGY	1
PROJECT OF INTERNATIONAL COOPERATION OF SICHUAN PROVINCE OF CHINA	1
PROJECT OF NATIONAL CLINICAL KEY DISCIPLINE CONSTRUCTION PROGRAMS OF CHINA	1
PROJECT OF NATURAL SCIENCE FOUNDATION OF TIANJIN	1
PROJECT OF THE CLINICAL OUTCOME COMMITTEE OF THE JAPANESE ORTHOPAEDIC ASSOCIATION	1
PROJECT OF THE SHANGHAI HEALTH SYSTEM	1
PROJECT OF THE STATE KEY LABORATORY OF TRAUMA BURNS AND COMBINED INJURY	1
PROJECT OF XIANGYA FAMOUS DOCTOR OF CENTRAL SOUTH UNIVERSITY	1
PROJECT VIRTUAL HUMAN OSTEOARTICULAR SYSTEM AND ITS APPLICATION IN PRECLINICAL AND CLINICAL PRACTICE MINISTRY OF EDUCATION SCIENCE AND TECHNOLOGICAL DEVELOPMENT OF THE REPUBLIC OF SERBIA	1
PROJEKT DEAL	1
PROMOP UDESC SCHOLARSHIP	1
PROPER TECHNOLOGY PROMOTION PROJECT OF FUJIAN HEALTH AND FAMILY PLANNING IN RURAL AND URBAN COMMUNITY	1
PROSTATE CANCER CANADA	1
PROVINCIAL NATURAL SCIENCE FOUNDATION OF ANHUI	1
PROVINCIAL NATURAL SCIENCE FOUNDATION OF ANHUI UNIVERSITY	1
PUMCH	1
QATAR NATIONAL LIBRARY QNL	1
QATAR NATIONAL RESEARCH FUND	1
QINGHAI PROVINCIAL SCIENCE AND TECHNOLOGY DEPARTMENT LAUNCHES BASIC RESEARCH PROJECT	1
QUALITY TECHNOLOGY INTERNATIONAL INCORPORATED ELGIN IL	1
QUEENSLAND ORTHOPAEDIC TRUST	1
RADY CHILDREN S HOSPITAL DIVISION OF ORTHOPEDICS	1
RADY CHILDREN S HOSPITAL ORTHOPEDIC DIVISION	1
RAMACIOTTI FOUNDATION	1
REGIONE EMILIA ROMAGNA	1
REGIONE EMILIA ROMAGNA PROGRAMMA DI RICERCA REGIONE UNIVERSITA STRATEGIC PROGRAM REGENERATIVE MEDICINE OF CARTILAGE AND BONE	1
REGIONS REGGIO EMILIA ROMAGNA PROGRAMMA DI RICERCA REGIONE UNIVERSITA 2010 2012 STRATEGIC PROGRAM REGENERATIVE MEDICINE OF CARTILAGE AND BONE	1
RESEARCH AND DEVELOPMENT PROJECT 10 DRUGS FOR 10 DISEASES TO SUPPORT AND SAFEGUARD THE G20	1
RESEARCH AND DEVELOPMENT PROJECT OF THE G20 PROGRAM BEIJING MUNICIPAL COMMISSION OF SCIENCE AND TECHNOLOGY	1
RESEARCH COMMITTEE ON THE IDIOPATHIC OSTEONECROSIS OF THE FEMORAL HEAD OF THE MINISTRY OF HEALTH LABOR AND WELFARE OF JAPAN	1
RESEARCH FOUND OF CHINESE PLA GENERAL HOSPITAL SIXTH MEDICAL CENTER	1
RESEARCH FOUNDATION OF APPLIANCES	1
RESEARCH FOUNDATION OF THE STATE KEY LABORATORY OF ADVANCED DESIGN AND MANUFACTURING FOR VEHICLE BODY	1
RESEARCH FOUNDATION OF THE STATE OF BAHIA FAPESB	1
RESEARCH FUND FOR THE DOCTORAL PROGRAM OF HIGHER EDUCATION OF CHINA RFDP	1
RESEARCH FUND OF SICHUAN ACADEMY OF MEDICAL SCIENCES AND SICHUAN PROVINCIAL PEOPLE S HOSPITAL	1
RESEARCH GRANT FOR INTRACTABLE DISEASES FROM THE MINISTRY OF HEALTH AND WELFARE OF JAPAN	1
RESEARCH GRANT FOR INTRACTABLE DISEASES FROM THE MINISTRY OF HEALTH LABOUR AND WELFARE OF JAPAN	1
RESEARCH ON RARE AND INTRACTABLE DISEASES HEALTH AND LABOUR SCIENCES RESEARCH	1
RESEARCH ON RARE AND INTRACTABLE DISEASES HEALTH AND LABOUR SCIENCES RESEARCH HIP JOINT FOUNDATION OF JAPAN	1
RESEARCH ON THE APPLICATION OF CAPITAL CLINICAL CHARACTERISTICS THE STUDY OF SURGERY STANDARD TREATMENT IN HIV POSITIVE PATIENTS WITH ORTHOPEDIC DISEASE	1
RESEARCH PROJECT OF HEILONGJIANG HEALTH AND FAMILY PLANNING COMMISSION	1
RESEARCH PROJECT OF HUNAN HEALTH AND FAMILY PLANNING COMMISSION	1
RESEARCH PROJECTS ON BIOMEDICAL TRANSFORMATION OF CHINA JAPAN FRIENDSHIP HOSPITAL	1
RESEARCH SPECIAL FUND PUBLIC WELFARE INDUSTRY OF HEALTH	1
RESEARCH SUPPORT FOUNDATION OF THE STATE OF BAHIA FAPESB THROUGH THE SUPPORT PROGRAM FOR EMERGING CENTER	1
REWE INTERNATIONAL AG	1
RI MUHC	1
RICERCA FINALIZZATA MINISTERIALE 2002	1
RIISFORT FOUNDATION	1
RIVERSIDE COUNTY REGIONAL MEDICAL CENTER	1
RIZZOLI ORTHOPAEDIC INSTITUTE	1
ROBERT MATHYS FOUNDATION BETTLACH SWITZERLAND	1
ROBERT PFLEGER STIFTUNG	1
ROCHE PHARMA SWITZERLAND AG	1
ROCHE PHARMACEUTICAL INDIANAPOLIS IN USA	1
ROMANIAN GOVERNMENT	1
ROYAN INSTITUTE	1
RUDOLF UND IRMGARD KLEINKNECHT FOUNDATION	1
RURAL DEVELOPMENT ADMINISTRATION RDA	1
RVS RUSSE	1
S T FUND FROM HEALTH DEPARTMENT OF GUIZHOU PROVINCE	1
SAMUMED	1
SANDERSON FARMS INC	1
SANMING PROJECT OF MEDICINE IN SHENZHEN	1
SCHMUKE FAMILY	1
SCHOOL OF MEDICINE	1
SCHOOL OF MEDICINE UNIVERSITY OF CENTRAL LANCASHIRE UK	1
SCI TECH PLANNING PROJECT OF ZHEJIANG PROVINCE	1
SCI TECH RESEARCH DEVELOPMENT PROGRAM OF GUANGZHOU	1
SCIENCE AND INFORMATION TECHNOLOGY OF GUANGZHOU	1
SCIENCE AND TECHNIQUE PROGRAM OF LIAONING PROVINCE	1
SCIENCE AND TECHNIQUE PROGRAMME OF LIAONING PROVINCE	1
SCIENCE AND TECHNOLOGY COMMISSION FOUNDATION OF SHANGHAI	1
SCIENCE AND TECHNOLOGY COMMISSION OF SHANGHAI MUNICIPALITY MULTICENTER CLINICAL TRIAL OF OSTEONECROSIS OF THE FEMORAL HEAD PROTECTION	1
SCIENCE AND TECHNOLOGY COMMISSION PROJECT FUND OF BEIJING	1
SCIENCE AND TECHNOLOGY COOPERATION PROJECT OF GUIZHOU PROVINCIAL HEALTH AND FAMILY PLANNING COMMISSION	1
SCIENCE AND TECHNOLOGY DEPARTMENT OF GUANGDONG PROVINCE	1
SCIENCE AND TECHNOLOGY DEPARTMENT OF GUIZHOU PROVINCE	1
SCIENCE AND TECHNOLOGY DEPARTMENT OF GUIZHOU PROVINCE GUIZHOU ST COOPERATION	1
SCIENCE AND TECHNOLOGY DEPARTMENT OF ZHEJIANG PROVINCE	1
SCIENCE AND TECHNOLOGY DEPARTMENT OF ZHEJIANG PROVINCE FOUNDATION	1
SCIENCE AND TECHNOLOGY DEVELOP PROJECT OF SHANDONG PROVINCE	1
SCIENCE AND TECHNOLOGY DEVELOPMENT FUND OF SHANGHAI PUDONG NEW AREA	1
SCIENCE AND TECHNOLOGY DEVELOPMENT PROGRAM OF JILIN PROVINCE	1
SCIENCE AND TECHNOLOGY DEVELOPMENT PROJECT OF SHANDONG PROVINCE	1
SCIENCE AND TECHNOLOGY FUND PROJECT OF GUIZHOU PROVINCE	1
SCIENCE AND TECHNOLOGY FUND PROJECT OF GUIZHOU PROVINCE GUIZHOU S T COOPERATION J	1
SCIENCE AND TECHNOLOGY FUND PROJECTS OF GUIZHOU PROVINCE HEALTH AND FAMILY PLANNING COMMISSION	1
SCIENCE AND TECHNOLOGY INNOVATION COMMISSION OF SHENZHEN MUNICIPALITY	1
SCIENCE AND TECHNOLOGY INNOVATION FUND OF DALIAN	1
SCIENCE AND TECHNOLOGY KEY PROJECTS PROGRAM OF SHANDONG PROVINCE	1
SCIENCE AND TECHNOLOGY PLAN OF SHANDONG ACADEMY OF MEDICAL SCIENCES	1
SCIENCE AND TECHNOLOGY PLAN PROJECT OF HUAINAN	1
SCIENCE AND TECHNOLOGY PLAN PROJECT OF HUNAN PROVINCE	1
SCIENCE AND TECHNOLOGY PLANNING PROJECT OF ZHEJIANG PROVINCE	1
SCIENCE AND TECHNOLOGY PROGRAM OF GUANGDONG PROVINCE	1
SCIENCE AND TECHNOLOGY PROGRAM OF GUANGZHOU	1
SCIENCE AND TECHNOLOGY PROGRAM OF SICHUAN PROVINCE	1
SCIENCE AND TECHNOLOGY PROGRAM OF TRADITIONAL CHINESE MEDICINE ZHEJIANG PROVINCE CHINA	1
SCIENCE AND TECHNOLOGY PROGRAMOF NANTONG	1
SCIENCE AND TECHNOLOGY PROJECT OF GUANGDONG	1
SCIENCE AND TECHNOLOGY PROJECT OF GUIZHOU PROVINCE OF CHINA	1
SCIENCE AND TECHNOLOGY PROJECT OF HUZHOU CITY	1
SCIENCE AND TECHNOLOGY PROJECT OF SICHUAN PROVINCE	1
SCIENCE AND TECHNOLOGY PROJECT OF WENZHOU CITY	1
SCIENCE AND TECHNOLOGY PROJECT OF XI AN MUNICIPALITY	1
SCIENCE AND TECHNOLOGY PROJECT OF YUNNAN PROVINCE	1
SCIENCE AND TECHNOLOGY RESEARCH AND DEVELOPMENT PROGRAM OF IN SHAANXI PROVINCE OF CHINA	1
SCIENCE AND TECHNOLOGY RESEARCH FOUNDATION OF LIAONING PROVINCIAL DEPARTMENT OF EDUCATION	1
SCIENCE AND TECHNOLOGY RESEARCH FUND FOR THE RETURNED PERSONNEL OF MINISTRY OF HUMAN RESOURCES AND SOCIAL SECURITY OF CHINA	1
SCIENCE AND TECHNOLOGY RESEARCH FUND FOR THE RETURNED PERSONNEL OF MINISTRY OF HUMAN RESOURCES AND SOCIAL SECURITY OF THE PEOPLE S REPUBLIC OF CHINA	1
SCIENCE AND TECHNOLOGY RESEARCH PROGRAM FOR THE COLLEGES AND UNIVERSITIES OF SHANDONG PROVINCE CHINA	1
SCIENCE FUND FOR YOUNG SCHOLARS OF JIANGSU PROVINCE	1
SCIENCE FUND OF GUANGDONG TRADITIONAL CHINESE MEDICAL BUREAU	1
SCIENCE RESEARCH PROGRAM OF FOSHAN CITY	1
SCIENCE TECHNOLOGY RESEARCH PROJECTS	1
SCIENTIFIC AGENCY OF EDUCATION VEGA FROM MINISTRY OF EDUCATION SLOVAK REPUBLIC	1
SCIENTIFIC AND TECHNOLOGIC DEVELOPMENT PROGRAMME OF YANTAI	1
SCIENTIFIC AND TECHNOLOGIC DEVELOPMENT PROGRAMME OF YANTAI CHINA	1
SCIENTIFIC AND TECHNOLOGICAL PROJECT OF TIANJIN PUBLIC HEALTH BUREAU	1
SCIENTIFIC RESEARCH AND EQUIPMENT DEVELOPMENT PROJECT OF CHINESE ACADEMY OF SCIENCES	1
SCIENTIFIC RESEARCH FOUNDATION OF JILIN PROVINCE	1
SCIENTIFIC RESEARCH FOUNDATION OF SICHUAN PROVINCIAL EDUCATION DEPARTMENT OF CHINA	1
SCIENTIFIC RESEARCH FOUNDATION OF TIANJIN HEALTH BUREAU	1
SCIENTIFIC RESEARCH FROM THE MINISTRY OF HEALTH LABOUR AND WELFARE OF JAPAN	1
SCIENTIFIC RESEARCH FUND OF ANHUI EDUCATION	1
SCIENTIFIC RESEARCH FUND OF ANHUI UNIVERSITY OF CHINESE MEDICINE	1
SCIENTIFIC RESEARCH PROJECT OF CHINESE MEDICINE OF GUANGDONG	1
SCIENTIFIC RESEARCH PROJECT OF HEALTH AND FAMILY PLANNING COMMISSION OF HUNAN PROVINCE CHINA	1
SCIENTIFIC RESEARCH PROJECT OF SCIENCE AND TECHNOLOGY OFFICE OF HUNAN PROVINCE	1
SCIENTIFIC RESEARCH PROJECT OF THE DEVELOPMENT AND REFORM COMMISSION OF HUNAN PROVINCE	1
SCOLIOSIS RESEARCH SOCIETY	1
SECOND AFFILIATED HOSPITAL OF SOOCHOW UNIVERSITY PREPONDERANT CLINIC DISCIPLINE GROUP PROJECT	1
SECTORIAL OPERATIONAL PROGRAMME HUMAN RESOURCES DEVELOPMENT SOP HRD EUROPEAN SOCIAL FUND	1
SELEXYS	1
SEOUL NATIONAL UNIVERSITY HOSPITAL	1
SEOUL SOUTH KOREA	1
SHAANXI HEALTH SCIENTIFIC RESEARCH PROJECT	1
SHAANXI KEY SCIENTIFIC AND TECHNOLOGICAL INNOVATION TEAM	1
SHAANXI NATURAL SCIENCE BASIC RESEARCH FOUNDATION	1
SHAANXI PROVINCIAL SCIENCE AND TECHNOLOGY DEPARTMENT	1
SHANDONG MAJOR PROJECTS OF INDEPENDENT INNOVATION	1
SHANDONG PROVINCE KEY RD PLAN	1
SHANDONG PROVINCE NATURAL SCIENCE FOUNDATION OF CHINA	1
SHANDONG SCIENCE AND DEVELOPMENT PROGRAM	1
SHANDONG SCIENCE AND TECHNOLOGY KEY PROJECT	1
SHANDONG YOUNG AND MIDDLE AGED SCIENTISTS RESEARCH AWARDS FUND	1
SHANGHAI FIRST PEOPLE S HOSPITAL PRE MEDICAL EXCELLENT YOUTH PROJECT	1
SHANGHAI HOSPITAL DEVELOPMENT CENTER EMERGING ADVANCED TECHNOLOGY JOINT RESEARCH PROJECT	1
SHANGHAI JIAO TONG UNIVERSITY	1
SHANGHAI JIAO TONG UNIVERSITY MEDICAL ENGINEERING FOUNDATION CHINA	1
SHANGHAI JIAO TONG UNIVERSITY SCHOOL OF MEDICINE	1
SHANGHAI KEY BASIC RESEARCH PROJECT	1
SHANGHAI MUNICIPAL HEALTH AND FAMILY PLANNING COMMISSION	1
SHANGHAI MUNICIPAL HEALTH BUREAU	1
SHANGHAI MUNICIPAL HEALTH COMMISSION FUND	1
SHANGHAI MUNICIPAL HEALTH COMMITTEE	1
SHANGHAI MUNICIPAL HOSPITAL NEW TECHNOLOGY JOINT RESEARCH PROJECT	1
SHANGHAI MUNICIPAL NATURE SCIENCE FOUNDATION	1
SHANGHAI MUNICIPAL SCIENCE AND TECHNOLOGY COMMISSION MEDICAL KEY PROJECT	1
SHANGHAI RISING STARS OF MEDICAL TALENT YOUTH DEVELOPMENT PROGRAM	1
SHANGHAI SCIENCE COMMITTEE FOUNDATION	1
SHANGHAI TECHNOLOGY INNOVATION PROJECT	1
SHANGHAI XINHUA HOSPITAL CLINICAL RESEARCH UNIT FOUNDATION	1
SHCS	1
SHCS RESEARCH FOUNDATION	1
SHENGJING HOSPITAL	1
SHENZHEN FUNDAMENTAL RESEARCH FOUNDATION	1
SHENZHEN KEY LABORATORY OF MARINE BIOMEDICAL MATERIALS	1
SHENZHEN MUNICIPAL SCIENCE AND TECHNOLOGY INNOVATION	1
SHENZHEN PEACOCK INNOVATION TEAM	1
SHENZHEN SCIENCE AND TECHNOLOGY INNOVATION COMMITTEE	1
SHENZHEN SCIENCE TECHNOLOGY FUND	1
SHIRAZ UNIVERSITY	1
SHIRAZ UNIVERSITY SCHOOL OF VETERINARY MEDICINE	1
SHRINERS HOSPITAL FOR CHILDREN LEXINGTON KENTUCKY USA	1
SHRINERS HOSPITALS FOR CHILDREN FLORIDA USA	1
SICHUAN SCIENCE AND TECHNOLOGY SUPPORT PROJECT	1
SIEMENS AG	1
SIEMENS HEALTH CARE	1
SIGMA TAU PHARMACEUTICALS	1
SIGMATAU PHARMACEUTICALS INC	1
SIGRID JUSELIUS FOUNDATION	1
SIX ONE PROJECTS FOR HIGH LEVEL HEALTH PROFESSIONALS IN JIANGSU PROVINCE TOP TALENT PROJECT	1
SKANE UNIVERSITY HOSPITAL FUNDS	1
SLOVENE RESEARCH AGENCY 8	1
SLOVENIAN RESEARCH AGENCY SLOVENIA	1
SMC CHEN XING PLAN FOR SPLENDID YOUNG INVESTIGATORS OF SHANGHAI JIAO TONG UNIVERSITY	1
SMC CHENXING PLAN FOR YOUNG INVESTIGATORS AT SHANGHAI JIAO TONG UNIVERSITY	1
SMITH	1
SMITH AND NEPHEW LONDON UK	1
SMITH NEPHEW INC MEMPHIS TN USA	1
SNUBH	1
SOCIAL ACTION MINISTRY OF ARGENTINA BECA RAMON CARRILLO AITURO ONATIVIA	1
SOCIAL DEVELOPMENT PROGRAM OF JIANGSU PROVINCE	1
SOCIETE FRANCAISE DE CHIRURGIE ORTHOPEDIQUE ET TRAUMATOLOGIQUE	1
SOFCOT	1
SOFFER FAMILY FOUNDATION	1
SOLVAY SA	1
SONGJIANG DISTRICT TRAUMA LINKAGE SYSTEM CONSTRUCTION FUND	1
SOUTHAMPTON RHEUMATOLOGY TRUST	1
SPANISH CELL THERAPY NETWORK TERCEL	1
SPANISH GOVERNMENT	1
SPECIAL FOUNDATION FOR PROVINCIAL AUTHORITIES FROM FINANCE DEPARTMENT OF JILIN PROVINCE	1
SPECIAL FOUNDATION OF FUJIAN PROVINCIAL DEPARTMENT OF FINANCE	1
SPECIAL FUND FOR HEALTH AND SCIENTIFIC RESEARCH IN THE PUBLIC INTEREST	1
SPECIAL FUND FOR HEALTHY SCIENTIFIC RESEARCH IN THE PUBLIC INTEREST CHINA	1
SPECIAL FUNDING FOR THE CONSTRUCTION OF INNOVATIVE PROVINCES IN HUNAN	1
SPECIAL FUNDS FOR SCIENCE AND TECHNOLOGY INNOVATION OF SHANGHAI JIAOTONG UNIVERSITY	1
SPECIAL PROJECT OF ACADEMIC NEW SEEDLING CULTIVATION AND INNOVATION EXPLORATION OF GUIZHOU MEDICAL UNIVERSITY IN 2018	1
SPECIAL PROJECT OF ACADEMIC NEW SEEDLING CULTIVATION AND INNOVATION EXPLORATION OF GUIZHOU MEDICAL UNIVERSITY IN 2018 QIANKEHE PLATFORM TALENTS GRANT	1
SPECIAL PROJECT OF TRADITIONAL CHINESE MEDICINE RESEARCH IN HENAN PROVINCE	1
SPECIAL SCIENTIFIC RESEARCH PROJECT FROM GUANGDONG PROVINCIAL DEPARTMENT OF SCIENCE AND TECHNOLOGY	1
SPECIAL SUBJECT OF CHINESE MEDICINE RESEARCH IN HENAN PROVINCE	1
SPECIAL SUBJECT OF HENAN PROVINCIAL TRADITIONAL CHINESE MEDICINE SCIENTIFIC RESEARCH	1
SPECIAL SUBJECT OF SCIENTIFIC RESEARCH ON TRADITIONAL CHINESE MEDICINE IN HENAN PROVINCE	1
SPECIAL SUBJECT OF TCM SCIENCE RESEARCH IN HENAN PROVINCE	1
SPECIFIC DISEASE INVESTIGATION COMMITTEE UNDER THE AUSPICES OF THE JAPANESE MINISTRY OF HEALTH LABOR AND WELFARE	1
SPINAL DYNAMICS MERCER ISLAND WA USA	1
SPORTS MEDICINE RESEARCH FUND OF CENTRAL SOUTH UNIVERSITY	1
SPORTS SCIENTIFIC RESEARCH PROJECT OF CHONGQING	1
ST BALDRICK S FOUNDATION	1
ST JUDE CHILDREN S RESEARCH HOSPITAL	1
STARTUP FUND FOR SCIENTIFIC RESEARCH BY FUJIAN MEDICAL UNIVERSITY	1
STARTUP FUND FOR SCIENTIFIC RESEARCH OF FUJIAN MEDICAL UNIVERSITY	1
STATE ADMINISTRATION OF TRADITION CHINESE MEDICINE OF ZHEJIANG PROVINCE	1
STATE ADMINISTRATION OF TRADITIONAL CHINESE MEDICINE NATIONAL FAMOUS OLD CHINESE MEDICINE EXPERT QIU XIANG ZHONG INHERITANCE STUDIO CONSTRUCTION PROJECT	1
STATE KEY LAB OF SPACE MEDICINE FUNDAMENTALS AND APPLICATION GRANT	1
STATE KEY LABORATORY OF ADVANCED TECHNOLOGY FOR MATERIALS SYNTHESIS AND PROCESSING WUHAN UNIVERSITY OF TECHNOLOGY	1
STICHTING NUTSOHRA	1
STIFTUNG DES FORDERVEREINS FUR KREBSKRANKE KINDER TUBINGEN E V TUBINGEN GERMANY	1
STRATEGIC EMERGING INDUSTRY OF HUNAN PROVINCE	1
STRYKER BIOTECH GRANT RESEARCH SUPPORT SPEAKERS BUREAU	1
STRYKER CORP	1
STRYKER ENDOSCOPY	1
STRYKER GMBH	1
STRYKER INC MAHWAH NJ USA	1
STRYKER ORTHOPAEDICS KALAMAZOO MI USA	1
STRYKER SPINE SURGERY KALAMAZOO MI USA	1
STRYKER UK NEWPORT UK	1
SUBJECT CULTIVATION FUND OF GUANG ANMEN HOSPITAL CHINA ACADEMY OF CHINESE MEDICAL SCIENCES	1
SULEYMAN DEMIREL UNIVERSITY	1
SUN YAT SEN CLINICAL RESEARCH CULTIVATING PROGRAM	1
SUPPORT PLAN FOR HIGH LEVEL FACULTIES IN BEIJING MUNICIPAL UNIVERSITIES	1
SURGICAL TECHNIQUES INTERNATIONAL	1
SUZHOU SCIENCE AND TECHNOLOGY DEVELOPMENT PLAN	1
SWEDISH CHILDHOOD CANCER FUND BARNCANCERFONDEN	1
SWEDISH FOUNDATION FOR INTERNATIONAL COOPERATION IN RESEARCH AND HIGHER EDUCATION STINT	1
SWISS ASSOCIATION BALGRIST	1
SWISS HIV COHORT STUDY	1
SWISS KIDNEY FOUNDATION	1
SYDNEY MEDICAL SCHOOL RESEARCH INFRASTRUCTURE MAJOR EQUIPMENT SCHEME	1
SYMMETRY MEDICAL	1
SYMMETRYMEDICAL	1
SYNTHES GMBH	1
SYNTHES INC	1
TAIKANG XIANLIN DRUM TOWER HOSPITAL	1
TAIPEI MEDICAL UNIVERSITY	1
TAIPEI VETERANS GENERAL HOSPITAL	1
TAIWAN MINISTRY OF HEALTH AND WELFARE CLINICAL TRIAL CENTER	1
TAKEDA PHARMACEUTICAL COMPANY LTD	1
TALENTS TRAINING PROGRAM OF SEVENTH PEOPLE S HOSPITAL OF SHANGHAI UNIVERSITY OF TCM	1
TANEZUMAB ADJUDICATION COMMITTEE	1
TANGSHAN SCIENCE AND TECHNOLOGY RESEARCH PROJECT	1
TCM SCIENTIFIC RESEARCH SUBJECT OF CHINESE MEDICINE ADMINISTRATION BUREAU OF HENAN	1
TECHNOLOGY INNOVATION PLATFORM PROJECT FUND OF FUJIAN PROVINCE	1
TECHNOLOGY OFFICE FUNDS OF GUIYANG CITY	1
TECHNOLOGY R D PROGRAM OF SICHUAN PROVINCE CHINA	1
TEXAS SCOTTISH RITE HOSPITAL DALLAS TX US	1
TEXAS SCOTTISH RITE HOSPITAL FOR CHILDREN RESEARCH GRANT	1
THE ARTHRITIS SOCIETY GROUP AFFILIATION GRANT	1
THE LIPOPROTEIN RESEARCH FUND AN ENDOWMENT FUND OF THE JEWISH HOSPITAL OF CINCINNATI	1
THE NATIONAL 863 PROGRAM	1
THE WORLD BANK INDIA	1
THEME BASED RESEARCH SCHEME OF RESEARCH GRANTS COUNCIL OF THE HONG KONG SPECIAL ADMINISTRATIVE REGION PR CHINA	1
THERALOGIX	1
THIRD XIANGYA HOSPITAL OF CENTRAL SOUTH UNIVERSITY	1
TIANJIN HEALTH BUREAU SCIENCE AND TECHNOLOGY FUND	1
TIANJIN MEDICAL UNIVERSITY	1
TIANJIN POSTDOCTORAL INNOVATION PROJECT	1
TISSUEGENE INC	1
TJO	1
TOBACCO SETTLEMENT FUNDS BY UNIVERSITY OF ARKANSAS FOR MEDICAL SCIENCES COLLEGE OF MEDICINE	1
TOTMAN MEDICAL RESEARCH TRUST	1
TPMT	1
TRADITIONAL CHINESE MEDICINE PROJECT OF FUJIAN PROVINCE HEALTH DEPARTMENT	1
TRANSLATIONAL RESEARCH INSTITUTE THROUGH THE NIH NATIONAL CENTER FOR RESEARCH RESOURCES	1
TRANSLATIONAL RESEARCH NETWORK PROGRAM BY MINISTRY OF EDUCATION CULTURE SPORTS SCIENCE AND TECHNOLOGY OF JAPAN	1
TRANSVERSE PROJECT OF NORTHEAST FORESTRY UNIVERSITY	1
TRI SERVICE GENERAL HOSPITAL RESEARCH FOUNDATION	1
TSENG LIEN LIN FOUNDATION TAICHUNG TAIWAN	1
TSINGHUA UNIVERSITY PEKING UNION MEDICAL COLLEGE HOSPITAL INITIATIVE SCIENTIFIC RESEARCH PROGRAM	1
U S DEPARTMENT OF HEALTH AND HUMAN SERVICES	1
UGC SAP DRS LEVEL 2	1
UGC SAP III	1
UIJEONGBU ST MARY S HOSPITAL RESEARCH FUND	1
UNCF MERCK POSTDOCTORAL SCHOLAR FELLOWSHIP	1
UNIFORMED SERVICES UNIVERSITY OF THE HEALTH SCIENCES USU	1
UNITED STATES DEPARTMENT OF ENERGY DOE	1
UNITED STATES HEALTH RESOURCES SERVICE ADMINISTRATION HRSA	1
UNIVERSITI KEBANGSAAN MALAYSIA	1
UNIVERSITI KEBANGSAAN MALAYSIA MEDICAL CENTRE	1
UNIVERSITY HOSPITAL OF LIEGE	1
UNIVERSITY OF CAGLIARI MEDICAL SCHOOL CAGLIARI ITALY	1
UNIVERSITY OF CALIFORNIA SYSTEM	1
UNIVERSITY OF CAMBRIDGE	1
UNIVERSITY OF CENTRAL LANCASHIRE UCLAN	1
UNIVERSITY OF CINCINNATI ORTHOPAEDIC RESEARCH AND EDUCATION FUND	1
UNIVERSITY OF FERRARA FERRARA ITALY	1
UNIVERSITY OF ILLINOIS AT URBANA CHAMPAIGN INSTITUTE FOR GENOMIC BIOLOGY	1
UNIVERSITY OF MALAGA	1
UNIVERSITY OF MEDICINE AND PHARMACY CLUJ NAPOCA ROMANIA	1
UNIVERSITY OF MESSINA	1
UNIVERSITY OF NIS FACULTY OF MEDICINE	1
UNIVERSITY OF OXFORD	1
UNIVERSITY OF ROME TOR VERGATA SPATIAL BIOMEDICINE CENTER	1
UNIVERSITY OF SASKATCHEWAN	1
UNIVERSITY OF SHANGHAI FOR SCIENCE AND TECHNOLOGY	1
UNIVERSITY OF SOUTH FLORIDA	1
UNIVERSITY OF TORONTO	1
UNIVERSITY OF ZURICH	1
UPPSALA OREBRO RESEARCH COUNCIL	1
US GOVERNMENT	1
US LEUKEMIA LYMPHOMA SOCIETIES	1
US LEUKEMIA LYMPHOMA SOCIETY	1
US NATIONAL INSTITUTES OF HEALTH CANCER CENTER SUPPORT CORE	1
VANCOUVER COASTAL HEALTH RESEARCH INSTITUTE	1
VANIER CANADA GRADUATE SCHOLARSHIP	1
VASCUBONE	1
VEREIN ZUR FORDERUNG DER ERFORSCHUNG UND BEKAMPFUNG RHEUMATISCHER ERKRANKUNGEN BAD BRAMSTEDT E V	1
VETERANS ADMINISTRATION MEDICAL CENTER IN MEMPHIS	1
VIETNAM NATIONAL UNIVERSITY HO CHI MINH CITY VNU HCM	1
VINDICO MEDICAL ORTHOPEDICS HYPERGUIDE	1
WALTER L AND JOHANNA WOLF FOUNDATION ZURICH SWITZERLAND	1
WAN FANG HOSPITAL	1
WENZHOU MEDICAL UNIVERSITY	1
WENZHOU MUNICIPAL SCIENCE AND TECHNOLGOY BUREA	1
WENZHOU MUNICIPAL SCIENCE AND TECHNOLOGY BUREAU	1
WENZHOU SCIENCE AND TECHNOLOGY BUREAU FOUNDATION	1
WENZHOU SCIENCE AND TECHNOLOGY PLAN PROJECT ZHEJIANG PROVINCE CHINA	1
WEST HAVANA SCIENTIFIC POLE	1
WGKK SOCIAL HEALTH INSURANCE VIENNA	1
WILHELM SANDER STIFTUNG	1
WINKLER FELLOWSHIP FUND CAROLINAS HEALTHCARE FOUNDATION	1
WRIGHT MEDICAL	1
WRIGHT MEDICAL TECHNOLOGIES	1
WRIGHT MEDICAL TECHNOLOGY ARLINGTON TN USA	1
WRIGHT MEDICAL TECHNOLOGY INC ARLINGTON TN	1
WTU JOINT RESEARCH GRANTS OF KONKUK UNIVERSITY	1
WU JIE PING MEDICAL FOUNDATION	1
WUHAN INNOVATIVE TALENT DEVELOPMENT	1
WUHAN INNOVATIVE TALENT DEVELOPMENT FUNDING PROJECT	1
WUHAN MUNICIPAL HEALTH AND FAMILY PLANNING RESEARCH FUND	1
WYETH	1
XI AN HEALTH AND FAMILY PLANNING COMMISSION FOUNDATION	1
XI AN SCIENCE AND TECHNOLOGY BUREAU PROJECT	1
XIANGYA FAMOUS DOCTORS OF CENTRAL SOUTH UNIVERSITY	1
XINHUA OTTAWA JOINT CLINICAL RESEARCH	1
YAT SEN SCHOLARSHIP FOR YOUNG SCIENTISTS	1
YONSEI UNIVERSITY COLLEGE OF MEDICINE	1
YOUNG MEDICAL KEY TALENT OF JIANGSU PROVINCE	1
YOUNG MEDICAL TALENT PROGRAM IN JIANGSU PROVINCE	1
YOUNG SCIENCE FOUNDATION OF XIANGYA HOSPITAL CENTRAL SOUTH UNIVERSITY	1
YOUNG SCIENTISTS FOUNDATION OF CHINA	1
YOUNG TEACHERS PROGRAM OF THE HIGHER EDUCATION INSTITUTIONS OF SHANGHAI	1
YOUTH AND MIDDLE AGED BACKBONE CULTURE PROJECT OF FUJIAN HEALTH AND FAMILY PLANNING COMMISSION	1
YOUTH FOUNDATION OF XIANGYA HOSPITAL IN CENTRAL SOUTH UNIVERSITY	1
YOUTH FUND OF NATIONAL NATURAL SCIENCE FOUNDATION	1
YOUTH FUND OF SHANGHAI MUNICIPAL COMMISSION OF HEALTH AND FAMILY PLANNING	1
YOUTH FUND OF THE 2ND HOSPITAL OF SHANDONG UNIVERSITY	1
YOUTH INNOVATION FOUNDATION OF INNER MONGOLIA MEDICAL UNIVERSITY	1
YOUTH INNOVATION PROMOTION ASSOCIATION OF THE CHINESE ACADEMY OF SCIENCES	1
YOUTH MEDICAL KEY TALENT PROJECT OF JIANGSU	1
YOUTH TALENTS PROMOTION PROJECT OF JILIN PROVINCE	1
YUNNAN PROVINCIAL ASSOCIATION OF KUNMING MEDICAL UNIVERSITY FUNDS	1
YUYU PHARMA INC	1
ZEWAIL CITY OF SCIENCE TECHNOLOGY	1
ZHEJIANG CHINESE MEDICAL UNIVERSITY	1
ZHEJIANG MEDICAL AND HEALTH SCIENCE AND TECHNOLOGY PLAN PROJECT	1
ZHEJIANG MEDICAL AND HEALTH SCIENCE AND TECHNOLOGY PROJECT	1
ZHEJIANG NATURAL SCIENCE FOUNDATION OF CHINA	1
ZHEJIANG PROVINCE SPORTS BUREAU CHINA	1
ZHEJIANG PROVINCIAL DEPARTMENT OF EDUCATION RESEARCH PROJECT	1
ZHEJIANG PROVINCIAL MEDICAL TECHNOLOGY PROGRAM OF CHINA	1
ZHEJIANG PROVINCIAL NATURAL SCIENCE FOUNDATION OF CHINA HANGZHOU ZHEJIANG CHINA	1
ZHEJIANG PROVINCIAL PREPONDERANT AND CHARACTERISTIC SUBJECT OF KEY UNIVERSITY ZHEJIANG CHINESE MEDICAL UNIVERSITY	1
ZHEJIANG SCIENCE FUND	1
ZHENGZHOU TCM TRAUMATOLOGY HOSPITAL ZHENGZHOU HENAN PROVINCE CHINA	1
ZHENHAI MEDICAL SCIENCE AND TECHNOLOGY PROJECT	1
ZIMMER BIOMET ORTHOPEDICS	1
ZIMMER BIOMET ORTHOPEDICS WARSAW IN USA	1
ZIMMER BIOMET USA	1
ZIMMER INC	1
ZIMMER WARSAW	1
(3912 记录 (70.831%) 不包含所分析字段的数据。)

## Sheet: Journal 
来源出版物	Total publications×10	Sum of times cited×100	Average citations per item	H-index
CLINICAL ORTHOPAEDICS AND RELATED RESEARCH	34.8	130.92	37.62	58
INTERNATIONAL ORTHOPAEDICS	18.6	29.04	15.61	29
JOURNAL OF BONE AND JOINT SURGERY AMERICAN VOLUME	18.3	130.72	76.9	71
JOURNAL OF ARTHROPLASTY	15.4	34.94	22.69	33
JOURNAL OF PEDIATRIC ORTHOPAEDICS	13.2	30.64	23.21	32
ARCHIVES OF ORTHOPAEDIC AND TRAUMA SURGERY	12.9	20.27	15.71	25
JOURNAL OF BONE AND JOINT SURGERY BRITISH VOLUME	12.2	86.02	70.51	51
HIP INTERNATIONAL	9.5	7.95	8.37	14
JOURNAL OF PEDIATRIC ORTHOPAEDICS PART B	7.9	10.84	13.72	19
INJURY INTERNATIONAL JOURNAL OF THE CARE OF THE INJURED	7.8	16.81	21.55	26
ORTHOPEDICS	78
BMC MUSCULOSKELETAL DISORDERS	71
JOURNAL OF ORTHOPAEDIC RESEARCH	69
JOURNAL OF ORTHOPAEDIC TRAUMA	68
MEDICINE	63
SKELETAL RADIOLOGY	63
JOURNAL OF ORTHOPAEDIC SURGERY AND RESEARCH	62
JOURNAL OF ORTHOPAEDIC SCIENCE	60
INDIAN JOURNAL OF ORTHOPAEDICS	54
ACTA ORTHOPAEDICA	51
INTERNATIONAL JOURNAL OF CLINICAL AND EXPERIMENTAL MEDICINE	47
ORTHOPEDIC CLINICS OF NORTH AMERICA	44
BONE	42
ORTHOPAEDICS TRAUMATOLOGY SURGERY RESEARCH	40
BONE JOINT JOURNAL	39
CHINESE MEDICAL JOURNAL	38
MOLECULAR MEDICINE REPORTS	35
PLOS ONE	35
AMERICAN JOURNAL OF ROENTGENOLOGY	33
EXPERIMENTAL AND THERAPEUTIC MEDICINE	33
ORTHOPAEDIC SURGERY	31
SCIENTIFIC REPORTS	30
JOURNAL OF RHEUMATOLOGY	28
ACTA ORTHOPAEDICA BELGICA	27
MICROSURGERY	27
ACTA ORTHOPAEDICA SCANDINAVICA	26
BIOMED RESEARCH INTERNATIONAL	26
JOURNAL OF THE AMERICAN ACADEMY OF ORTHOPAEDIC SURGEONS	26
RADIOLOGY	26
RHEUMATOLOGY	26
ARTHRITIS AND RHEUMATISM	24
CLINICAL RHEUMATOLOGY	24
JOURNAL OF CHILDRENS ORTHOPAEDICS	24
PEDIATRIC RADIOLOGY	24
RHEUMATOLOGY INTERNATIONAL	22
JOURNAL OF TRAUMA INJURY INFECTION AND CRITICAL CARE	21
MEDICAL SCIENCE MONITOR	21
INTERNATIONAL JOURNAL OF CLINICAL AND EXPERIMENTAL PATHOLOGY	20
INTERNATIONAL JOURNAL OF SURGERY CASE REPORTS	20
JOINT BONE SPINE	20
MEDICAL HYPOTHESES	19
EUROPEAN REVIEW FOR MEDICAL AND PHARMACOLOGICAL SCIENCES	18
JOURNAL OF ORTHOPAEDIC SURGERY	18
BIOCHEMICAL AND BIOPHYSICAL RESEARCH COMMUNICATIONS	17
ARTHROSCOPY THE JOURNAL OF ARTHROSCOPIC AND RELATED SURGERY	16
JOURNAL OF BONE AND MINERAL RESEARCH	16
LUPUS	16
ONCOTARGET	16
ACTA RADIOLOGICA	15
EUROPEAN JOURNAL OF RADIOLOGY	15
JOURNAL OF HIP PRESERVATION SURGERY	15
OSTEOARTHRITIS AND CARTILAGE	15
POULTRY SCIENCE	15
STEM CELL RESEARCH THERAPY	15
ACTA ORTHOPAEDICA ET TRAUMATOLOGICA TURCICA	14
CUREUS	14
EUROPEAN RADIOLOGY	14
JOURNAL OF MAGNETIC RESONANCE IMAGING	14
PEDIATRIC BLOOD CANCER	14
RADIOGRAPHICS	14
TRANSPLANTATION PROCEEDINGS	14
ANNALS OF PLASTIC SURGERY	13
JOURNAL OF ORTHOPAEDIC TRANSLATION	13
ORTHOPADE	13
CLINICS IN ORTHOPEDIC SURGERY	12
EUROPEAN JOURNAL OF ORTHOPAEDIC SURGERY AND TRAUMATOLOGY	12
JOURNAL OF INTERNATIONAL MEDICAL RESEARCH	12
OSTEOPOROSIS INTERNATIONAL	12
SEMINARS IN MUSCULOSKELETAL RADIOLOGY	12
WORLD JOURNAL OF ORTHOPEDICS	12
ANNALS OF THE RHEUMATIC DISEASES	11
BIOMATERIALS	11
CURRENT ORTHOPAEDICS	11
CURRENT REVIEWS IN MUSCULOSKELETAL MEDICINE	11
JOURNAL OF CELLULAR AND MOLECULAR MEDICINE	11
MODERN RHEUMATOLOGY	11
AVIAN PATHOLOGY	10
CLINICAL RADIOLOGY	10
INTERNATIONAL JOURNAL OF BIOLOGICAL SCIENCES	10
JOURNAL OF ORTHOPAEDICS	10
JOURNAL OF SHOULDER AND ELBOW SURGERY	10
PROCEEDINGS OF THE INSTITUTION OF MECHANICAL ENGINEERS PART H JOURNAL OF ENGINEERING IN MEDICINE	10
RADIOLOGIC CLINICS OF NORTH AMERICA	10
BIOMEDICINE PHARMACOTHERAPY	9
CALCIFIED TISSUE INTERNATIONAL	9
CLINICAL BIOMECHANICS	9
EFORT OPEN REVIEWS	9
EUROPEAN JOURNAL OF TRAUMA AND EMERGENCY SURGERY	9
GENE	9
INTERNATIONAL JOURNAL OF MOLECULAR MEDICINE	9
JCR JOURNAL OF CLINICAL RHEUMATOLOGY	9
JOURNAL OF BONE AND MINERAL METABOLISM	9
JOURNAL OF COMPUTER ASSISTED TOMOGRAPHY	9
JOURNAL OF EVOLUTION OF MEDICAL AND DENTAL SCIENCES JEMDS	9
JOURNAL OF FOOT ANKLE SURGERY	9
JOURNAL OF RECONSTRUCTIVE MICROSURGERY	9
KNEE SURGERY SPORTS TRAUMATOLOGY ARTHROSCOPY	9
MINERVA ORTOPEDICA E TRAUMATOLOGICA	9
NUCLEAR MEDICINE COMMUNICATIONS	9
ROMANIAN JOURNAL OF MORPHOLOGY AND EMBRYOLOGY	9
AMERICAN JOURNAL OF HEMATOLOGY	8
AMERICAN JOURNAL OF TRANSLATIONAL RESEARCH	8
ARCHIVES OF BONE AND JOINT SURGERY ABJS	8
BONE JOINT RESEARCH	8
CLINICAL AND EXPERIMENTAL RHEUMATOLOGY	8
CLINICAL CASES IN MINERAL AND BONE METABOLISM	8
EKLEM HASTALIKLARI VE CERRAHISI JOINT DISEASES AND RELATED SURGERY	8
EXPERIMENTAL AND MOLECULAR PATHOLOGY	8
INTERNATIONAL JOURNAL OF EXPERIMENTAL PATHOLOGY	8
JOURNAL OF CELLULAR BIOCHEMISTRY	8
JOURNAL OF CLINICAL ONCOLOGY	8
JOURNAL OF TISSUE ENGINEERING AND REGENERATIVE MEDICINE	8
RHEUMATIC DISEASE CLINICS OF NORTH AMERICA	8
TRANSPLANTATION	8
UNDERSEA AND HYPERBARIC MEDICINE	8
ACTA ORTOPEDICA BRASILEIRA	7
BRITISH JOURNAL OF RADIOLOGY	7
CELLULAR PHYSIOLOGY AND BIOCHEMISTRY	7
CHINESE JOURNAL OF TRAUMATOLOGY	7
COCHRANE DATABASE OF SYSTEMATIC REVIEWS	7
EVIDENCE BASED COMPLEMENTARY AND ALTERNATIVE MEDICINE	7
FOOT ANKLE INTERNATIONAL	7
INTERNATIONAL JOURNAL OF SURGERY	7
JBJS REVIEWS	7
JOURNAL OF BIOMECHANICS	7
JOURNAL OF TRADITIONAL CHINESE MEDICINE	7
MAGNETIC RESONANCE IMAGING	7
PAKISTAN JOURNAL OF MEDICAL SCIENCES	7
PEDIATRICS	7
SICOT J	7
SURGICAL TECHNOLOGY INTERNATIONAL INTERNATIONAL DEVELOPMENTS IN SURGERY AND SURGICAL RESEARCH	7
YONSEI MEDICAL JOURNAL	7
ACTA CHIRURGIAE ORTHOPAEDICAE ET TRAUMATOLOGIAE CECHOSLOVACA	6
ACTA HAEMATOLOGICA	6
ACTA MEDICA OKAYAMA	6
AVIAN DISEASES	6
BIOMEDICAL MATERIALS	6
BIOMEDICAL RESEARCH INDIA	6
CANADIAN JOURNAL OF SURGERY	6
CANCER	6
CURRENT ORTHOPAEDIC PRACTICE	6
GENETIC TESTING AND MOLECULAR BIOMARKERS	6
HEMATOLOGY ONCOLOGY CLINICS OF NORTH AMERICA	6
INTERNATIONAL JOURNAL OF MEDICAL SCIENCES	6
JOURNAL OF CLINICAL MEDICINE	6
JOURNAL OF SURGICAL RESEARCH	6
OPERATIVE ORTHOPADIE UND TRAUMATOLOGIE	6
ORTHOPEDIC REVIEWS	6
PLASTIC AND RECONSTRUCTIVE SURGERY	6
REVUE DU RHUMATISME	6
SOUTHERN MEDICAL JOURNAL	6
STEM CELLS INTERNATIONAL	6
AIDS	5
AMERICAN JOURNAL OF SPORTS MEDICINE	5
ANNALS OF TRANSLATIONAL MEDICINE	5
ARTHRITIS RESEARCH THERAPY	5
ARTHROSCOPY TECHNIQUES	5
BONE MARROW TRANSPLANTATION	5
BRITISH JOURNAL OF HAEMATOLOGY	5
CELL BIOLOGY INTERNATIONAL	5
CHINESE JOURNAL OF INTEGRATIVE MEDICINE	5
CLINICAL INFECTIOUS DISEASES	5
DIAGNOSTIC PATHOLOGY	5
EXPERIMENTAL AND MOLECULAR MEDICINE	5
GENETICS AND MOLECULAR RESEARCH	5
INDIAN JOURNAL OF PHARMACEUTICAL SCIENCES	5
INTERNAL MEDICINE	5
INTERNATIONAL JOURNAL OF MOLECULAR SCIENCES	5
JOURNAL OF BIOMATERIALS AND TISSUE ENGINEERING	5
JOURNAL OF KOREAN MEDICAL SCIENCE	5
JOURNAL OF PEDIATRIC HEMATOLOGY ONCOLOGY	5
JOURNAL OF THE FORMOSAN MEDICAL ASSOCIATION	5
JOURNAL OF THE PAKISTAN MEDICAL ASSOCIATION	5
JOURNAL OF THERMAL ANALYSIS AND CALORIMETRY	5
MEDICAL AND PEDIATRIC ONCOLOGY	5
NEPHROLOGY DIALYSIS TRANSPLANTATION	5
OPERATIVE TECHNIQUES IN SPORTS MEDICINE	5
REGENERATIVE MEDICINE	5
SPRINGERPLUS	5
WOODHEAD PUBLISHING SERIES IN BIOMATERIALS	5
AMERICAN FAMILY PHYSICIAN	4
ANNALS OF MEDICINE AND SURGERY	4
ANNALS OF NUCLEAR MEDICINE	4
ANZ JOURNAL OF SURGERY	4
BIO MEDICAL MATERIALS AND ENGINEERING	4
BIOELECTROMAGNETICS	4
BIOLOGY OF BLOOD AND MARROW TRANSPLANTATION	4
BLOOD CELLS MOLECULES AND DISEASES	4
BMJ OPEN	4
DISEASE MARKERS	4
ENDOCRINOLOGY	4
FOOT AND ANKLE CLINICS	4
FRONTIERS IN PHYSIOLOGY	4
HEMOGLOBIN	4
HIP RESURFACING HANDBOOK A PRACTICAL GUIDE TO THE USE AND MANAGEMENT OF MODERN HIP RESURFACINGS	4
JOINT DISEASES AND RELATED SURGERY	4
JOURNAL OF BIOMEDICAL MATERIALS RESEARCH PART B APPLIED BIOMATERIALS	4
JOURNAL OF CELLULAR PHYSIOLOGY	4
JOURNAL OF CLINICAL AND DIAGNOSTIC RESEARCH	4
JOURNAL OF HAND SURGERY AMERICAN VOLUME	4
JOURNAL OF MATERIALS SCIENCE MATERIALS IN MEDICINE	4
JOURNAL OF PLASTIC RECONSTRUCTIVE AND AESTHETIC SURGERY	4
JOURNAL OF TRANSLATIONAL MEDICINE	4
KNEE	4
LEUKEMIA	4
MEDIATORS OF INFLAMMATION	4
MEDICAL ENGINEERING PHYSICS	4
MEDICAL MOLECULAR MORPHOLOGY	4
MILITARY MEDICINE	4
MOLECULAR BIOLOGY REPORTS	4
MOLECULAR GENETICS GENOMIC MEDICINE	4
NIGERIAN JOURNAL OF CLINICAL PRACTICE	4
PAN AFRICAN MEDICAL JOURNAL	4
PEDIATRIC HEMATOLOGY AND ONCOLOGY	4
ROFO FORTSCHRITTE AUF DEM GEBIET DER RONTGENSTRAHLEN UND DER BILDGEBENDEN VERFAHREN	4
STEROIDS	4
SURGEON JOURNAL OF THE ROYAL COLLEGES OF SURGEONS OF EDINBURGH AND IRELAND	4
VETERINARY SURGERY	4
ACTA BIOMATERIALIA	3
ACTA MEDICA MEDITERRANEA	3
AGING US	3
AMERICAN JOURNAL OF CLINICAL ONCOLOGY CANCER CLINICAL TRIALS	3
AMERICAN JOURNAL OF MEDICINE	3
AMERICAN JOURNAL OF PATHOLOGY	3
AMERICAN JOURNAL OF PHYSICAL MEDICINE REHABILITATION	3
ANNALS OF HEMATOLOGY	3
ANNALS OF THE NEW YORK ACADEMY OF SCIENCES	3
BIOMATERIALS SCIENCE	3
BIOSCIENCE REPORTS	3
BLOOD ADVANCES	3
BMC INFECTIOUS DISEASES	3
BMJ CASE REPORTS	3
BRITISH POULTRY SCIENCE	3
BULLETIN OF THE HOSPITAL FOR JOINT DISEASES	3
CELL PROLIFERATION	3
CELLS	3
CELLS TISSUES ORGANS	3
CLINICAL AND APPLIED THROMBOSIS HEMOSTASIS	3
CLINICAL IMAGING	3
CLINICAL NUCLEAR MEDICINE	3
CLINICAL ONCOLOGY	3
CLINICAL REVIEWS IN ALLERGY IMMUNOLOGY	3
COMPTES RENDUS DE L ACADEMIE BULGARE DES SCIENCES	3
CONNECTIVE TISSUE RESEARCH	3
CURRENT OPINION IN RHEUMATOLOGY	3
CYTOTHERAPY	3
DIAGNOSTIC AND INTERVENTIONAL IMAGING	3
DNA AND CELL BIOLOGY	3
DRUG DESIGN DEVELOPMENT AND THERAPY	3
EGYPTIAN RHEUMATOLOGIST	3
ENDOCRINE	3
ESSENTIALS IN TOTAL HIP ARTHROPLASTY	3
EUROPEAN CELLS MATERIALS	3
EUROPEAN JOURNAL OF PEDIATRIC SURGERY	3
EUROPEAN JOURNAL OF PEDIATRICS	3
EXPERIMENTAL BIOLOGY AND MEDICINE	3
GERIATRIC ORTHOPAEDIC SURGERY REHABILITATION	3
HAEMATOLOGICA	3
HIV MEDICINE	3
INDIAN JOURNAL OF NUCLEAR MEDICINE	3
INDO AMERICAN JOURNAL OF PHARMACEUTICAL SCIENCES	3
INFLAMMATION	3
INTERNATIONAL JOURNAL OF BIOLOGICAL MACROMOLECULES	3
INTERNATIONAL JOURNAL OF NANOMEDICINE	3
INTERNATIONAL JOURNAL OF RHEUMATIC DISEASES	3
IRANIAN RED CRESCENT MEDICAL JOURNAL	3
IRISH JOURNAL OF MEDICAL SCIENCE	3
JBJS ESSENTIAL SURGICAL TECHNIQUES	3
JOURNAL OF BIOMATERIALS APPLICATIONS	3
JOURNAL OF CLINICAL ENDOCRINOLOGY METABOLISM	3
JOURNAL OF HAND SURGERY BRITISH AND EUROPEAN VOLUME	3
JOURNAL OF HUAZHONG UNIVERSITY OF SCIENCE AND TECHNOLOGY MEDICAL SCIENCES	3
JOURNAL OF INVESTIGATIVE SURGERY	3
JOURNAL OF MUSCULOSKELETAL NEURONAL INTERACTIONS	3
JOURNAL OF NANOSCIENCE AND NANOTECHNOLOGY	3
JOURNAL OF NUCLEAR MEDICINE	3
JOURNAL OF ORTHOPAEDIC RHEUMATOLOGY	3
JOURNAL OF ULTRASOUND IN MEDICINE	3
KIDNEY INTERNATIONAL	3
KUWAIT MEDICAL JOURNAL	3
LEUKEMIA LYMPHOMA	3
LIPIDS IN HEALTH AND DISEASE	3
METABOLOMICS	3
MICROSCOPY RESEARCH AND TECHNIQUE	3
MOLECULAR AND CELLULAR BIOCHEMISTRY	3
MOLECULES AND CELLS	3
NEW ENGLAND JOURNAL OF MEDICINE	3
ORAL SURGERY ORAL MEDICINE ORAL PATHOLOGY ORAL RADIOLOGY AND ENDODONTOLOGY	3
PATHOLOGY RESEARCH AND PRACTICE	3
PM R	3
REVISTA DE CHIMIE	3
SCANDINAVIAN JOURNAL OF RHEUMATOLOGY	3
SCIENTIFIC WORLD JOURNAL	3
SEMINARS IN ARTHRITIS AND RHEUMATISM	3
STRATEGIES IN TRAUMA AND LIMB RECONSTRUCTION	3
TECHNIQUES IN ORTHOPAEDICS	3
TECHNOLOGY AND HEALTH CARE	3
THERAPEUTICS AND CLINICAL RISK MANAGEMENT	3
THROMBOSIS RESEARCH	3
TRANSLATIONAL RESEARCH	3
ULTRASOUND IN MEDICINE AND BIOLOGY	3
UNDERSEA HYPERBARIC MEDICINE	3
VOJNOSANITETSKI PREGLED	3
WIENER KLINISCHE WOCHENSCHRIFT	3
WORLD JOURNAL OF CLINICAL CASES	3
ACTA ONCOLOGICA	2
ACTA POLONIAE PHARMACEUTICA	2
ADVANCES IN ORTHOPEDICS	2
AIDS PATIENT CARE AND STDS	2
AMERICAN JOURNAL OF SURGICAL PATHOLOGY	2
ANNALES CHIRURGIAE ET GYNAECOLOGIAE	2
ANNALS OF ANATOMY ANATOMISCHER ANZEIGER	2
ANNALS OF REHABILITATION MEDICINE ARM	2
ANNALS OF SAUDI MEDICINE	2
ANNALS OF THE ROYAL COLLEGE OF SURGEONS OF ENGLAND	2
APMIS	2
APPLIED SCIENCES BASEL	2
ARCHIVES OF DISEASE IN CHILDHOOD	2
ARCHIVES OF PHYSICAL MEDICINE AND REHABILITATION	2
ARTIFICIAL CELLS NANOMEDICINE AND BIOTECHNOLOGY	2
ASIAN JOURNAL OF TRANSFUSION SCIENCE	2
AUTOIMMUNITY REVIEWS	2
BAILLIERES CLINICAL RHEUMATOLOGY	2
BEST PRACTICE RESEARCH IN CLINICAL RHEUMATOLOGY	2
BIOACTIVE MATERIALS	2
BIOMARKER INSIGHTS	2
BIOMEDICAL JOURNAL	2
BIOMEDICAL REPORTS	2
BIOMEDICAL RESEARCH AND THERAPY	2
BIOMEDICAL RESEARCH TOKYO	2
BLOOD COAGULATION FIBRINOLYSIS	2
BMC MEDICAL GENETICS	2
BONE MARROW RESEARCH	2
BONE RESEARCH	2
BRATISLAVA MEDICAL JOURNAL BRATISLAVSKE LEKARSKE LISTY	2
BRITISH JOURNAL OF ORAL MAXILLOFACIAL SURGERY	2
BRITISH JOURNAL OF RHEUMATOLOGY	2
CANADIAN ASSOCIATION OF RADIOLOGISTS JOURNAL JOURNAL DE L ASSOCIATION CANADIENNE DES RADIOLOGISTES	2
CARBOHYDRATE POLYMERS	2
CARTILAGE	2
CASE REPORTS IN ONCOLOGY	2
CELL CYCLE	2
CELL DEATH DISEASE	2
CELL TRANSPLANTATION	2
CHEMICO BIOLOGICAL INTERACTIONS	2
CLINICAL ANATOMY	2
CLINICAL AND EXPERIMENTAL HYPERTENSION	2
CLINICAL AND EXPERIMENTAL IMMUNOLOGY	2
CLINICAL JOURNAL OF PAIN	2
CLINICAL JOURNAL OF SPORT MEDICINE	2
CLINICAL NEPHROLOGY	2
CLINICAL ORAL INVESTIGATIONS	2
CLINICAL TRANSPLANTATION	2
CLINICS IN SPORTS MEDICINE	2
COMPARATIVE MEDICINE	2
COMPUTERIZED MEDICAL IMAGING AND GRAPHICS	2
CRANIO THE JOURNAL OF CRANIOMANDIBULAR SLEEP PRACTICE	2
CROATIAN MEDICAL JOURNAL	2
CURRENT MEDICAL SCIENCE	2
CURRENT OPINION IN ENDOCRINOLOGY DIABETES AND OBESITY	2
CURRENT OPINION IN PEDIATRICS	2
CURRENT OSTEOPOROSIS REPORTS	2
CURRENT PHARMACEUTICAL DESIGN	2
CURRENT RHEUMATOLOGY REPORTS	2
CURRENT STEM CELL RESEARCH THERAPY	2
CYTOKINE	2
DEUTSCHES ARZTEBLATT INTERNATIONAL	2
EAST AFRICAN MEDICAL JOURNAL	2
ENDOCRINE PRACTICE	2
EUROPEAN JOURNAL OF HAEMATOLOGY	2
EUROPEAN JOURNAL OF INFLAMMATION	2
EXPERT OPINION ON BIOLOGICAL THERAPY	2
EXPERT REVIEW OF MEDICAL DEVICES	2
FASEB JOURNAL	2
FEBS OPEN BIO	2
FRONTIERS IN HUMAN NEUROSCIENCE	2
FRONTIERS IN PHARMACOLOGY	2
HAEMOPHILIA	2
HEMATOLOGY AMERICAN SOCIETY OF HEMATOLOGY EDUCATION PROGRAM	2
HIPPOKRATIA	2
IEEE TRANSACTIONS ON BIOMEDICAL ENGINEERING	2
INFLAMMATION AND REGENERATION	2
INFLAMMATION RESEARCH	2
INTERNATIONAL IMMUNOPHARMACOLOGY	2
INTERNATIONAL JOURNAL OF COMPUTER ASSISTED RADIOLOGY AND SURGERY	2
INTERNATIONAL JOURNAL OF LOWER EXTREMITY WOUNDS	2
INTERNATIONAL JOURNAL OF PALEOPATHOLOGY	2
INTERNATIONAL JOURNAL OF RADIATION ONCOLOGY BIOLOGY PHYSICS	2
INVESTIGATIONAL NEW DRUGS	2
IRANIAN JOURNAL OF NUCLEAR MEDICINE	2
ISRAEL MEDICAL ASSOCIATION JOURNAL	2
JAVMA JOURNAL OF THE AMERICAN VETERINARY MEDICAL ASSOCIATION	2
JCPSP JOURNAL OF THE COLLEGE OF PHYSICIANS AND SURGEONS PAKISTAN	2
JMRI JOURNAL OF MAGNETIC RESONANCE IMAGING	2
JNP JOURNAL FOR NURSE PRACTITIONERS	2
JOURNAL OF ANIMAL AND VETERINARY ADVANCES	2
JOURNAL OF ARTIFICIAL ORGANS	2
JOURNAL OF BIOCHEMISTRY	2
JOURNAL OF BIOMECHANICAL ENGINEERING TRANSACTIONS OF THE ASME	2
JOURNAL OF BIOSCIENCES	2
JOURNAL OF CRANIO MAXILLOFACIAL SURGERY	2
JOURNAL OF CRANIOFACIAL SURGERY	2
JOURNAL OF ENDOCRINOLOGICAL INVESTIGATION	2
JOURNAL OF ENZYME INHIBITION AND MEDICINAL CHEMISTRY	2
JOURNAL OF ETHNOPHARMACOLOGY	2
JOURNAL OF FAMILY PRACTICE	2
JOURNAL OF HARD TISSUE BIOLOGY	2
JOURNAL OF INVESTIGATIVE MEDICINE	2
JOURNAL OF MATERIALS CHEMISTRY B	2
JOURNAL OF NIPPON MEDICAL SCHOOL	2
JOURNAL OF ORAL AND MAXILLOFACIAL SURGERY	2
JOURNAL OF POULTRY SCIENCE	2
JOURNAL OF STEROID BIOCHEMISTRY AND MOLECULAR BIOLOGY	2
JOURNAL OF SURGICAL ONCOLOGY	2
JOURNAL OF THE AMERICAN ACADEMY OF ORTHOPAEDIC SURGEONS GLOBAL RESEARCH AND REVIEWS	2
JOURNAL OF THE AMERICAN PODIATRIC MEDICAL ASSOCIATION	2
JOURNAL OF THE AMERICAN VETERINARY MEDICAL ASSOCIATION	2
JOURNAL OF THE CHINESE MEDICAL ASSOCIATION	2
JOURNAL OF TRAUMA AND ACUTE CARE SURGERY	2
JOURNAL OF ZHEJIANG UNIVERSITY SCIENCE B	2
KOREAN JOURNAL OF RADIOLOGY	2
LABORATORY INVESTIGATION	2
LIFE SCIENCE JOURNAL ACTA ZHENGZHOU UNIVERSITY OVERSEAS EDITION	2
MAGNETIC RESONANCE IMAGING CLINICS OF NORTH AMERICA	2
MATERIALS SCIENCE ENGINEERING C MATERIALS FOR BIOLOGICAL APPLICATIONS	2
MEDICAL PRINCIPLES AND PRACTICE	2
MEDICINSKI GLASNIK	2
NEUROSCIENCE LETTERS	2
NUCLEAR MEDICINE AND MOLECULAR IMAGING	2
OPERATIVE TECHNIQUES IN ORTHOPAEDICS	2
ORAL SURGERY ORAL MEDICINE ORAL PATHOLOGY ORAL RADIOLOGY AND ENDODONTICS	2
ORTHOPAEDIC NURSING	2
ORTHOPEDIC RESEARCH AND REVIEWS	2
PATHOLOGY	2
PATIENT SAFETY IN SURGERY	2
PEERJ	2
PHYSICIAN AND SPORTSMEDICINE	2
PLATELETS	2
REGENERATIVE BIOMATERIALS	2
SAGE OPEN MEDICAL CASE REPORTS	2
SAUDI MEDICAL JOURNAL	2
SCIENTIFIC RESEARCH AND ESSAYS	2
SEMINARS IN NUCLEAR MEDICINE	2
SEMINARS IN ROENTGENOLOGY	2
SEMINARS IN ULTRASOUND CT AND MRI	2
SPINAL CORD	2
SRPSKI ARHIV ZA CELOKUPNO LEKARSTVO	2
STEM CELL RESEARCH	2
STEM CELLS AND CLONING ADVANCES AND APPLICATIONS	2
STEM CELLS AND DEVELOPMENT	2
SURGICAL ONCOLOGY OXFORD	2
THERANOSTICS	2
TISSUE ENGINEERING AND REGENERATIVE MEDICINE	2
TISSUE ENGINEERING PART B REVIEWS	2
TOHOKU JOURNAL OF EXPERIMENTAL MEDICINE	2
TOPICS IN MAGNETIC RESONANCE IMAGING	2
TROPICAL JOURNAL OF PHARMACEUTICAL RESEARCH	2
TURKIYE FIZIKSEL TIP VE REHABILITASYON DERGISI TURKISH JOURNAL OF PHYSICAL MEDICINE AND REHABILITATION	2
ULUSAL TRAVMA VE ACIL CERRAHI DERGISI TURKISH JOURNAL OF TRAUMA EMERGENCY SURGERY	2
VETERINARY AND COMPARATIVE ORTHOPAEDICS AND TRAUMATOLOGY	2
VETERINARY PATHOLOGY	2
VETERINARY RADIOLOGY ULTRASOUND	2
ZEITSCHRIFT FUR ORTHOPADIE UND UNFALLCHIRURGIE	2
ZEITSCHRIFT FUR RHEUMATOLOGIE	2
ABDOMINAL IMAGING	1
ABDOMINAL RADIOLOGY	1
ACADEMIC RADIOLOGY	1
ACHIEVING SUSTAINABLE PRODUCTION OF POULTRY MEAT VOL 3 HEALTH AND WELFARE	1
ACS CENTRAL SCIENCE	1
ACTA ANATOMICA	1
ACTA CIRURGICA BRASILEIRA	1
ACTA CLINICA BELGICA	1
ACTA GASTRO ENTEROLOGICA BELGICA	1
ACTA MECHANICA SINICA	1
ACTA PAEDIATRICA	1
ACTA PAEDIATRICA JAPONICA	1
ACTA PHARMACOLOGICA SINICA	1
ACTA RADIOLOGICA OPEN	1
ACTA SCIENTIAE VETERINARIAE	1
ACTA VETERINARIA BRNO	1
ACUPUNCTURE IN MEDICINE	1
ADVANCED DRUG DELIVERY REVIEWS	1
ADVANCES IN CLINICAL AND EXPERIMENTAL MEDICINE	1
ADVANCES IN DIGESTIVE MEDICINE	1
ADVANCES IN METALLIC BIOMATERIALS TISSUES MATERIALS AND BIOLOGICAL REACTIONS	1
ADVANCES IN NONDESTRUCTIVE EVALUATION PT 1 3	1
ADVANCES IN THERAPY	1
AFRICAN HEALTH SCIENCES	1
AFRICAN JOURNAL OF BIOTECHNOLOGY	1
AFRICAN JOURNAL OF DISABILITY	1
AGRI THE JOURNAL OF THE TURKISH SOCIETY OF ALGOLOGY	1
AIDS RESEARCH AND HUMAN RETROVIRUSES	1
ALCOHOL AND ALCOHOLISM	1
ALTERNATIVE THERAPIES IN HEALTH AND MEDICINE	1
AMERICAN HEART JOURNAL	1
AMERICAN JOURNAL OF CASE REPORTS	1
AMERICAN JOURNAL OF CLINICAL PATHOLOGY	1
AMERICAN JOURNAL OF EPIDEMIOLOGY	1
AMERICAN JOURNAL OF HUMAN GENETICS	1
AMERICAN JOURNAL OF KIDNEY DISEASES	1
AMERICAN JOURNAL OF MEDICAL GENETICS PART A	1
AMERICAN JOURNAL OF MEDICAL GENETICS PART C SEMINARS IN MEDICAL GENETICS	1
AMERICAN JOURNAL OF NEURORADIOLOGY	1
AMERICAN JOURNAL OF OBSTETRICS AND GYNECOLOGY	1
AMERICAN JOURNAL OF THE MEDICAL SCIENCES	1
AMERICAN JOURNAL OF THERAPEUTICS	1
AMERICAN JOURNAL OF VETERINARY RESEARCH	1
AMINO ACIDS	1
ANALYTICAL LETTERS	1
ANATOMICAL SCIENCE INTERNATIONAL	1
ANCIENT SCIENCE OF LIFE	1
ANGIOGENESIS	1
ANIMAL	1
ANIMAL BIOTECHNOLOGY	1
ANNALS OF AFRICAN MEDICINE	1
ANNALS OF ALLERGY ASTHMA IMMUNOLOGY	1
ANNALS OF ANIMAL SCIENCE	1
ANNALS OF BIOMEDICAL ENGINEERING	1
ANNALS OF CLINICAL BIOCHEMISTRY	1
ANNALS OF HUMAN GENETICS	1
ANNALS OF INTERNAL MEDICINE	1
ANNALS OF JOINT	1
ANNALS OF PALLIATIVE MEDICINE	1
ANNALS OF PHARMACOTHERAPY	1
ANNALS OF TRANSPLANTATION	1
ANNALS OF TROPICAL PAEDIATRICS	1
ANTI CANCER AGENTS IN MEDICINAL CHEMISTRY	1
ANTICANCER RESEARCH	1
ANTIVIRAL THERAPY	1
APOPTOSIS	1
ARCHIVES ANIMAL BREEDING	1
ARCHIVES DE PEDIATRIE	1
ARCHIVES OF FAMILY MEDICINE	1
ARCHIVES OF IRANIAN MEDICINE	1
ARCHIVES OF PATHOLOGY LABORATORY MEDICINE	1
ARCHIVES OF RHEUMATOLOGY	1
ARCHIVES OF TRAUMA RESEARCH	1
ARTERIOSCLEROSIS THROMBOSIS AND VASCULAR BIOLOGY	1
ARTHRITIS RHEUMATOLOGY	1
ARTHROPLASTY A COMPREHENSIVE REVIEW	1
ARTHROSCOPY	1
ARTIFICIAL ORGANS	1
ASIAN BIOMEDICINE	1
ASIAN PACIFIC JOURNAL OF ALLERGY AND IMMUNOLOGY	1
ASIAN PACIFIC JOURNAL OF TROPICAL MEDICINE	1
ASIAN SPINE JOURNAL	1
ATHEROSCLEROSIS	1
AUSTRALIAN FAMILY PHYSICIAN	1
AUSTRALIAN VETERINARY PRACTITIONER	1
AVIAN AND POULTRY BIOLOGY REVIEWS	1
BAILLIERES CLINICAL HAEMATOLOGY	1
BALI MEDICAL JOURNAL	1
BANGLADESH JOURNAL OF MEDICAL SCIENCE	1
BEST PRACTICE RESEARCH CLINICAL ENDOCRINOLOGY METABOLISM	1
BEZMIALEM SCIENCE	1
BIOCHEMICAL ENGINEERING JOURNAL	1
BIOCHEMICAL SOCIETY SYMPOSIA	1
BIOELECTROCHEMISTRY AND BIOENERGETICS	1
BIOFABRICATION	1
BIOINTERPHASES	1
BIOMACROMOLECULES	1
BIOMATERIALS A SYSTEMS APPROACH TO ENGINEERING CONCEPTS	1
BIOMECHANICS AND MODELING IN MECHANOBIOLOGY	1
BIOMEDICAL AND ENVIRONMENTAL SCIENCES	1
BIOMEDICAL ENGINEERING BIOMEDIZINISCHE TECHNIK	1
BIOMEDICAL ENGINEERING ONLINE	1
BIOMEDIZINISCHE TECHNIK	1
BIOSCIENCE TRENDS	1
BIOTECHNOLOGY AND APPLIED BIOCHEMISTRY	1
BIOTECHNOLOGY AND BIOENGINEERING	1
BISPHOSPHONATES AND OSTEONECROSIS OF THE JAW	1
BJR CASE REPORTS	1
BLOOD	1
BMC GENETICS	1
BMC GENOMICS	1
BMC PEDIATRICS	1
BMC SURGERY	1
BMC VETERINARY RESEARCH	1
BMJ PAEDIATRICS OPEN	1
BONE AND CARTILAGE REGENERATION	1
BONEKEY REPORTS	1
BOSNIAN JOURNAL OF BASIC MEDICAL SCIENCES	1
BRAZILIAN JOURNAL OF INFECTIOUS DISEASES	1
BRAZILIAN JOURNAL OF POULTRY SCIENCE	1
BREAST	1
BRITISH JOURNAL OF CLINICAL PHARMACOLOGY	1
BRITISH JOURNAL OF HOSPITAL MEDICINE	1
BRITISH JOURNAL OF PLASTIC SURGERY	1
BRITISH MEDICAL BULLETIN	1
BRITISH MEDICAL JOURNAL	1
BULLETIN DE L ACADEMIE NATIONALE DE MEDECINE	1
BULLETIN OF EXPERIMENTAL BIOLOGY AND MEDICINE	1
BULLETIN ON THE RHEUMATIC DISEASES	1
BURLEIGH DODDS SERIES IN AGRICULTURAL SCIENCE	1
CANADIAN JOURNAL OF GASTROENTEROLOGY	1
CANADIAN JOURNAL OF GASTROENTEROLOGY AND HEPATOLOGY	1
CANADIAN JOURNAL OF PLASTIC SURGERY	1
CANADIAN JOURNAL OF VETERINARY RESEARCH REVUE CANADIENNE DE RECHERCHE VETERINAIRE	1
CANADIAN MEDICAL ASSOCIATION JOURNAL	1
CARDIOVASCULAR PATHOLOGY	1
CASE REPORTS IN PEDIATRICS	1
CELL BIOCHEMISTRY AND BIOPHYSICS	1
CELLULAR AND MOLECULAR BIOLOGY	1
CELLULAR MOLECULAR BIOLOGY LETTERS	1
CENTRAL EUROPEAN JOURNAL OF MEDICINE	1
CHILDREN S UPPER AND LOWER LIMB ORTHOPAEDIC DISORDERS	1
CHILDRENS ORTHOPAEDICS AND FRACTURES THIRD EDITION	1
CHILDS NERVOUS SYSTEM	1
CHIRURGIA	1
CLEVELAND CLINIC JOURNAL OF MEDICINE	1
CLINICA CHIMICA ACTA	1
CLINICA TERAPEUTICA	1
CLINICAL AND EXPERIMENTAL MEDICINE	1
CLINICAL AND EXPERIMENTAL PHARMACOLOGY AND PHYSIOLOGY	1
CLINICAL AND LABORATORY HAEMATOLOGY	1
CLINICAL CANCER RESEARCH	1
CLINICAL EPIDEMIOLOGY AND GLOBAL HEALTH	1
CLINICAL INTERVENTIONS IN AGING	1
CLINICAL LYMPHOMA MYELOMA LEUKEMIA	1
CLINICAL MEDICINE INSIGHTS BLOOD DISORDERS	1
CLINICAL OBSTETRICS AND GYNECOLOGY	1
CLINICAL PHARMACOLOGY THERAPEUTICS	1
CLINICAL SCIENCE	1
CLINICAL TRANSLATIONAL ONCOLOGY	1
CLINICS	1
COLLEGIUM ANTROPOLOGICUM	1
COMPENDIUM ON CONTINUING EDUCATION FOR THE PRACTICING VETERINARIAN	1
COMPLEMENTARY THERAPIES IN MEDICINE	1
COMPUTER AIDED DESIGN	1
COMPUTER AIDED SURGERY	1
COMPUTER METHODS AND PROGRAMS IN BIOMEDICINE	1
COMPUTER METHODS IN BIOMECHANICS AND BIOMEDICAL ENGINEERING	1
COMPUTERS IN BIOLOGY AND MEDICINE	1
CRESCENT JOURNAL OF MEDICAL AND BIOLOGICAL SCIENCES	1
CRITICAL REVIEWS IN EUKARYOTIC GENE EXPRESSION	1
CTS CLINICAL AND TRANSLATIONAL SCIENCE	1
CUKUROVA MEDICAL JOURNAL	1
CURRENT DRUG SAFETY	1
CURRENT INFECTIOUS DISEASE REPORTS	1
CURRENT MEDICAL IMAGING REVIEWS	1
CURRENT ONCOLOGY	1
CURRENT PAIN AND HEADACHE REPORTS	1
CURRENT RESEARCH IN TRANSLATIONAL MEDICINE	1
CURRENT SPORTS MEDICINE REPORTS	1
CURRENT THERAPEUTIC RESEARCH CLINICAL AND EXPERIMENTAL	1
CURRENT TOPICS IN ENVIRONMENTAL HEALTH AND PREVENTIVE MEDICINE	1
CUTIS	1
CYTOTECHNOLOGY	1
DERMATOLOGIC THERAPY	1
DERMATOLOGY	1
DEUTSCHE MEDIZINISCHE WOCHENSCHRIFT	1
DIABETES CARE	1
DIAGNOSTIC AND INTERVENTIONAL RADIOLOGY	1
DIAGNOSTIC IMAGING OF MUSCULOSKELETAL DISEASES A SYSTEMATIC APPROACH	1
DIAGNOSTICS	1
DIVING AND HYPERBARIC MEDICINE	1
DM DISEASE A MONTH	1
DRUG SAFETY	1
ECOTOXICOLOGY AND ENVIRONMENTAL SAFETY	1
ELECTROMAGNETIC BIOLOGY AND MEDICINE	1
EMERGENCY MEDICINE JOURNAL	1
ENDOCRINE RESEARCH	1
ENDOCRINOLOGY AND METABOLISM CLINICS OF NORTH AMERICA	1
ENDOCRINOLOGY DIABETES AND METABOLISM CASE REPORTS	1
ENDOKRYNOLOGIA POLSKA	1
ENDOTHELIUM JOURNAL OF ENDOTHELIAL CELL RESEARCH	1
ENVIRONMENTAL TOXICOLOGY	1
EPIDEMIOLOGICAL STUDIES OF SPECIFIED RARE AND INTRACTABLE DISEASE	1
ERCIYES MEDICAL JOURNAL	1
EUROPEAN JOURNAL OF CANCER	1
EUROPEAN JOURNAL OF CANCER CARE	1
EUROPEAN JOURNAL OF CLINICAL INVESTIGATION	1
EUROPEAN JOURNAL OF MASS SPECTROMETRY	1
EUROPEAN JOURNAL OF MEDICAL RESEARCH	1
EUROPEAN JOURNAL OF NEUROLOGY	1
EUROPEAN JOURNAL OF NUCLEAR MEDICINE	1
EUROPEAN JOURNAL OF PHYSICAL AND REHABILITATION MEDICINE	1
EUROPEAN JOURNAL OF SURGICAL ONCOLOGY	1
EUROPEAN SPINE JOURNAL	1
EXPERIMENTAL AND CLINICAL TRANSPLANTATION	1
EXPERIMENTAL CELL RESEARCH	1
EXPERT OPINION ON DRUG SAFETY	1
EXPERT OPINION ON INVESTIGATIONAL DRUGS	1
EXPERT OPINION ON ORPHAN DRUGS	1
EXPERT OPINION ON PHARMACOTHERAPY	1
FARMACIA	1
FEMS MICROBIOLOGY LETTERS	1
FOOD FUNCTION	1
FOOT AND ANKLE SURGERY	1
FORTSCHRITTE AUF DEM GEBIETE DER RONTGENSTRAHLEN UND DER NEUEN BILDGEBENDEN VERFAHREN	1
FRONTIERS IN BIOENGINEERING AND BIOTECHNOLOGY	1
FRONTIERS IN BIOSCIENCE LANDMARK	1
FRONTIERS IN CELL AND DEVELOPMENTAL BIOLOGY	1
FRONTIERS IN ENDOCRINOLOGY	1
FRONTIERS IN MEDICINE	1
FRONTIERS IN MOLECULAR BIOSCIENCES	1
FRONTIERS IN ONCOLOGY	1
FRONTIERS IN SURGERY	1
GASTROINTESTINAL RADIOLOGY	1
GAZZETTA MEDICA ITALIANA ARCHIVIO PER LE SCIENZE MEDICHE	1
GENE THERAPY	1
GENES GENOMICS	1
GENETIKA BELGRADE	1
GERIATRICS	1
GROWTH FACTORS	1
GUT	1
HAEMATOLOGICA THE HEMATOLOGY JOURNAL	1
HEADACHE	1
HEALTH TECHNOLOGY ASSESSMENT	1
HEMATOLOGICAL ONCOLOGY	1
HEMATOLOGY	1
HIV AIDS RESEARCH AND PALLIATIVE CARE	1
HUMAN GENE THERAPY	1
HUMAN GENETICS	1
HUMAN PATHOLOGY	1
IEEE ROBOTICS AND AUTOMATION LETTERS	1
IEICE TRANSACTIONS ON INFORMATION AND SYSTEMS	1
IMMUNITY AGEING	1
IMMUNOPHARMACOLOGY AND IMMUNOTOXICOLOGY	1
IN VITRO CELLULAR DEVELOPMENTAL BIOLOGY ANIMAL	1
IN VIVO	1
INDIAN JOURNAL OF ANIMAL SCIENCES	1
INDIAN JOURNAL OF EXPERIMENTAL BIOLOGY	1
INDIAN JOURNAL OF HEMATOLOGY AND BLOOD TRANSFUSION	1
INDIAN JOURNAL OF PLASTIC SURGERY	1
INDIAN VETERINARY JOURNAL	1
INFECTION	1
INFECTION AND CHEMOTHERAPY	1
INSIGHTS INTO IMAGING	1
INTERDISCIPLINARY NEUROSURGERY ADVANCED TECHNIQUES AND CASE MANAGEMENT	1
INTERNAL MEDICINE JOURNAL	1
INTERNATIONAL ANGIOLOGY	1
INTERNATIONAL IMMUNOLOGY	1
INTERNATIONAL JOURNAL OF ANTIMICROBIAL AGENTS	1
INTERNATIONAL JOURNAL OF AYURVEDIC MEDICINE	1
INTERNATIONAL JOURNAL OF BIOCHEMISTRY CELL BIOLOGY	1
INTERNATIONAL JOURNAL OF BIOMEDICINE	1
INTERNATIONAL JOURNAL OF CLINICAL PRACTICE	1
INTERNATIONAL JOURNAL OF COMPUTATIONAL METHODS	1
INTERNATIONAL JOURNAL OF GERONTOLOGY	1
INTERNATIONAL JOURNAL OF HEALTH SCIENCES IJHS	1
INTERNATIONAL JOURNAL OF HEMATOLOGY	1
INTERNATIONAL JOURNAL OF HYPERTHERMIA	1
INTERNATIONAL JOURNAL OF MEDICAL RESEARCH HEALTH SCIENCES	1
INTERNATIONAL JOURNAL OF ORAL AND MAXILLOFACIAL SURGERY	1
INTERNATIONAL JOURNAL OF ORAL SCIENCE	1
INTERNATIONAL JOURNAL OF OSTEOPATHIC MEDICINE	1
INTERNATIONAL JOURNAL OF PEDIATRIC HEMATOLOGY ONCOLOGY	1
INTERNATIONAL JOURNAL OF PEPTIDE RESEARCH AND THERAPEUTICS	1
INTERNATIONAL JOURNAL OF PRIMATOLOGY	1
INTERNATIONAL JOURNAL OF RHEUMATOLOGY	1
INTERNATIONAL JOURNAL OF SCIENTIFIC STUDY	1
INTERNATIONAL JOURNAL OF STD AIDS	1
INTERNATIONAL JOURNAL OF STEM CELLS	1
INTERNATIONAL SURGERY	1
INVESTIGATIVE RADIOLOGY	1
IRANIAN JOURNAL OF APPLIED ANIMAL SCIENCE	1
IRANIAN JOURNAL OF PHARMACEUTICAL RESEARCH	1
IRANIAN JOURNAL OF PUBLIC HEALTH	1
IRBM	1
IRISH MEDICAL JOURNAL	1
ISRAEL JOURNAL OF MEDICAL SCIENCES	1
ISTANBUL MEDICAL JOURNAL	1
JAIDS JOURNAL OF ACQUIRED IMMUNE DEFICIENCY SYNDROMES	1
JAPAN JOURNAL OF NURSING SCIENCE	1
JAPANESE HEART JOURNAL	1
JAPANESE JOURNAL OF INFECTIOUS DISEASES	1
JBR BTR	1
JIMD REPORTS	1
JIMD REPORTS VOL 25	1
JNMS JOURNAL OF THE NEUROMUSCULOSKELETAL SYSTEM	1
JOURNAL DER DEUTSCHEN DERMATOLOGISCHEN GESELLSCHAFT	1
JOURNAL OF ACQUIRED IMMUNE DEFICIENCY SYNDROMES	1
JOURNAL OF ADOLESCENT AND YOUNG ADULT ONCOLOGY	1
JOURNAL OF APPLIED BIOMATERIALS FUNCTIONAL MATERIALS	1
JOURNAL OF APPLIED BIOMECHANICS	1
JOURNAL OF APPLIED POULTRY RESEARCH	1
JOURNAL OF ASTHMA	1
JOURNAL OF ATHLETIC TRAINING	1
JOURNAL OF AUTOIMMUNITY	1
JOURNAL OF BACK AND MUSCULOSKELETAL REHABILITATION	1
JOURNAL OF BIOCHEMICAL AND MOLECULAR TOXICOLOGY	1
JOURNAL OF BIOLOGICAL CHEMISTRY	1
JOURNAL OF BIOMEDICAL MATERIALS RESEARCH	1
JOURNAL OF BIOMEDICAL MATERIALS RESEARCH PART A	1
JOURNAL OF BIOMEDICAL NANOTECHNOLOGY	1
JOURNAL OF BIOMEDICAL OPTICS	1
JOURNAL OF BIOMEDICAL SCIENCE	1
JOURNAL OF BIOPHOTONICS	1
JOURNAL OF CLINICAL AND EXPERIMENTAL HEPATOLOGY	1
JOURNAL OF CLINICAL DENSITOMETRY	1
JOURNAL OF CLINICAL LABORATORY ANALYSIS	1
JOURNAL OF CLINICAL ULTRASOUND	1
JOURNAL OF COMPARATIVE PATHOLOGY	1
JOURNAL OF CONTROLLED RELEASE	1
JOURNAL OF CUTANEOUS MEDICINE AND SURGERY	1
JOURNAL OF EATING DISORDERS	1
JOURNAL OF EMERGENCY MEDICINE	1
JOURNAL OF ENDOCRINOLOGY	1
JOURNAL OF EPIDEMIOLOGY	1
JOURNAL OF EXPERIMENTAL MEDICINE	1
JOURNAL OF FAMILY MEDICINE AND PRIMARY CARE	1
JOURNAL OF FOOD AGRICULTURE ENVIRONMENT	1
JOURNAL OF FUNCTIONAL BIOMATERIALS	1
JOURNAL OF GENE MEDICINE	1
JOURNAL OF GENETICS	1
JOURNAL OF GLOBAL ONCOLOGY	1
JOURNAL OF GYNECOLOGIC SURGERY	1
JOURNAL OF INFECTIOUS DISEASES	1
JOURNAL OF INFLAMMATION RESEARCH	1
JOURNAL OF LASERS IN MEDICAL SCIENCES	1
JOURNAL OF MECHANICS IN MEDICINE AND BIOLOGY	1
JOURNAL OF MEDICAL GENETICS	1
JOURNAL OF MEDICAL IMAGING AND HEALTH INFORMATICS	1
JOURNAL OF MEDICAL IMAGING AND RADIATION ONCOLOGY	1
JOURNAL OF MEDICAL SYSTEMS	1
JOURNAL OF MICROBIOLOGY AND BIOTECHNOLOGY	1
JOURNAL OF MOLECULAR HISTOLOGY	1
JOURNAL OF MOLECULAR STRUCTURE	1
JOURNAL OF MUSCULOSKELETAL PAIN	1
JOURNAL OF NANOMATERIALS	1
JOURNAL OF NUCLEAR MEDICINE TECHNOLOGY	1
JOURNAL OF ORTHOPAEDICS AND TRAUMATOLOGY	1
JOURNAL OF OTOLARYNGOLOGY	1
JOURNAL OF PAIN RESEARCH	1
JOURNAL OF PEDIATRIC ENDOCRINOLOGY METABOLISM	1
JOURNAL OF PEDIATRIC GASTROENTEROLOGY AND NUTRITION	1
JOURNAL OF PHARMACEUTICAL RESEARCH INTERNATIONAL	1
JOURNAL OF PHARMACY AND PHARMACOLOGY	1
JOURNAL OF PROTEOME RESEARCH	1
JOURNAL OF RESEARCH IN MEDICAL SCIENCES	1
JOURNAL OF SMALL ANIMAL PRACTICE	1
JOURNAL OF SPORTS MEDICINE AND PHYSICAL FITNESS	1
JOURNAL OF SUBSTANCE USE	1
JOURNAL OF SURGICAL CASE REPORTS	1
JOURNAL OF THE AMERICAN ACADEMY OF DERMATOLOGY	1
JOURNAL OF THE AMERICAN ASSOCIATION FOR LABORATORY ANIMAL SCIENCE	1
JOURNAL OF THE AMERICAN COLLEGE OF NUTRITION	1
JOURNAL OF THE AMERICAN COLLEGE OF RADIOLOGY	1
JOURNAL OF THE AMERICAN COLLEGE OF SURGEONS	1
JOURNAL OF THE BELGIAN SOCIETY OF RADIOLOGY	1
JOURNAL OF THE EGYPTIAN NATIONAL CANCER INSTITUTE	1
JOURNAL OF THE MECHANICAL BEHAVIOR OF BIOMEDICAL MATERIALS	1
JOURNAL OF THE NATIONAL MEDICAL ASSOCIATION	1
JOURNAL OF THE NEUROLOGICAL SCIENCES	1
JOURNAL OF THROMBOSIS AND HAEMOSTASIS	1
JOURNAL OF TOXICOLOGIC PATHOLOGY	1
JOURNAL OF VASCULAR AND INTERVENTIONAL RADIOLOGY	1
JOURNAL OF VETERINARY INTERNAL MEDICINE	1
JOURNAL OF ZOO AND WILDLIFE MEDICINE	1
KAOHSIUNG JOURNAL OF MEDICAL SCIENCES	1
KEY ENGINEERING MATERIALS	1
KIDNEY INTERNATIONAL REPORTS	1
KLINISCHE PADIATRIE	1
LABORATORY ANIMALS	1
LANCET	1
LANCET INFECTIOUS DISEASES	1
LANCET RHEUMATOLOGY	1
LATIN AMERICAN JOURNAL OF PHARMACY	1
LECTURE NOTES IN COMPUTER SCIENCE	1
LIVESTOCK SCIENCE	1
M S MEDECINE SCIENCES	1
MACROMOLECULAR BIOSCIENCE	1
MALAWI MEDICAL JOURNAL	1
MALAYSIAN ORTHOPAEDIC JOURNAL	1
MAMMALIAN GENOME	1
MATERIALS	1
MATERIALS LETTERS	1
MATERIALS TODAY BIO	1
MATRIX BIOLOGY	1
MATURITAS	1
MEDICAL BIOLOGICAL ENGINEERING COMPUTING	1
MEDICAL BULLETIN OF SISLI ETFAL HOSPITAL	1
MEDICAL DOSIMETRY	1
MEDICAL IMAGE COMPUTING AND COMPUTER ASSISTED INTERVENTION MICCAI 2004 PT 2 PROCEEDINGS	1
MEDICAL SCIENCE	1
MEDICINA LITHUANIA	1
MEDICINA ORAL PATOLOGIA ORAL Y CIRUGIA BUCAL	1
MEDICINE AND SCIENCE IN SPORTS AND EXERCISE	1
MICROBIOLOGICA	1
MICROORGANISMS	1
MINIMALLY INVASIVE THERAPY ALLIED TECHNOLOGIES	1
MODERN HIP RESURFACING	1
MOLECULAR AND CLINICAL ONCOLOGY	1
MOLECULAR GENETICS AND METABOLISM	1
MOLECULAR GENETICS AND METABOLISM REPORTS	1
MOLECULAR MEDICINE	1
MOLECULAR PHARMACOLOGY	1
MOLECULAR THERAPY NUCLEIC ACIDS	1
MOLECULES	1
MUSCULOSKELETAL EXAMINATION OF THE HIP AND KNEE MAKING THE COMPLEX SIMPLE	1
NAGOYA JOURNAL OF MEDICAL SCIENCE	1
NANOSCALE	1
NANOSCALE RESEARCH LETTERS	1
NANOSCIENCE AND NANOTECHNOLOGY LETTERS	1
NANOTECHNOLOGY	1
NATURE CLINICAL PRACTICE NEPHROLOGY	1
NATURE REVIEWS ENDOCRINOLOGY	1
NATURWISSENSCHAFTEN	1
NEPHROLOGY	1
NETHERLANDS JOURNAL OF MEDICINE	1
NEUROLOGICAL SCIENCES	1
NEUROPEPTIDES	1
NEW YORK STATE JOURNAL OF MEDICINE	1
NEW ZEALAND MEDICAL JOURNAL	1
NIEREN UND HOCHDRUCKKRANKHEITEN	1
NUC COMPACT EUROPEAN AMERICAN COMMUNICATIONS IN NUCLEAR MEDICINE	1
NUTRITION AND CANCER AN INTERNATIONAL JOURNAL	1
OBSTETRICAL GYNECOLOGICAL SURVEY	1
OBSTETRICS AND GYNECOLOGY	1
OCULAR IMMUNOLOGY AND INFLAMMATION	1
OMICS A JOURNAL OF INTEGRATIVE BIOLOGY	1
ONCOLOGY NEW YORK	1
OPEN FORUM INFECTIOUS DISEASES	1
OPEN MEDICINE	1
OPHTHALMIC PLASTIC AND RECONSTRUCTIVE SURGERY	1
ORAL AND MAXILLOFACIAL SURGERY CLINICS OF NORTH AMERICA	1
ORAL DISEASES	1
ORAL ONCOLOGY	1
ORAL RADIOLOGY	1
ORL JOURNAL FOR OTO RHINO LARYNGOLOGY AND ITS RELATED SPECIALTIES	1
ORTHOPAEDIC JOURNAL OF SPORTS MEDICINE	1
OSTEOLOGIE	1
OTOLOGY NEUROTOLOGY	1
OXFORD MEDICAL CASE REPORTS	1
OXIDATIVE MEDICINE AND CELLULAR LONGEVITY	1
PAIN MANAGEMENT	1
PAIN PHYSICIAN	1
PAKISTAN JOURNAL OF MEDICAL HEALTH SCIENCES	1
PAKISTAN JOURNAL OF PHARMACEUTICAL SCIENCES	1
PAKISTAN VETERINARY JOURNAL	1
PATHOBIOLOGY	1
PEDIATRIC ANNALS	1
PEDIATRIC CLINICS OF NORTH AMERICA	1
PEDIATRIC EMERGENCY CARE	1
PEDIATRIC HEALTH MEDICINE AND THERAPEUTICS	1
PEDIATRIC RESEARCH	1
PEDIATRIC SURGERY INTERNATIONAL	1
PEDIATRIC TRANSPLANTATION	1
PHARMACOLOGICAL REPORTS	1
PHARMACOLOGY TOXICOLOGY	1
PHARMAZIE	1
PHYSICAL THERAPY	1
PLASTIC AND RECONSTRUCTIVE SURGERY GLOBAL OPEN	1
POSTGRADUATE MEDICAL JOURNAL	1
PRIMARY CARE	1
PROCEEDINGS OF THE NATIONAL ACADEMY OF SCIENCES OF THE UNITED STATES OF AMERICA	1
PROGRESS IN TRANSPLANTATION	1
PROTEASES AND THE REGULATION OF BIOLOGICAL PROCESSES	1
PROTEIN JOURNAL	1
PROTEOME SCIENCE	1
PROTEOMICS CLINICAL APPLICATIONS	1
PTERIDINES	1
QJM MONTHLY JOURNAL OF THE ASSOCIATION OF PHYSICIANS	1
QUANTITATIVE IMAGING IN MEDICINE AND SURGERY	1
QUINTESSENCE INTERNATIONAL	1
RADIOLOGIA MEDICA	1
REGENERATIVE ENGINEERING AND TRANSLATIONAL MEDICINE	1
REGENERATIVE THERAPY	1
REJUVENATION RESEARCH	1
RENAL FAILURE	1
RESEARCH IN VETERINARY SCIENCE	1
RESPIRATORY RESEARCH	1
RESUSCITATION	1
REVISTA CIENTIFICA FACULTAD DE CIENCIAS VETERINARIAS	1
REVUE SCIENTIFIQUE ET TECHNIQUE DE L OFFICE INTERNATIONAL DES EPIZOOTIES	1
SAINS MALAYSIANA	1
SARCOIDOSIS	1
SAUDI JOURNAL OF BIOLOGICAL SCIENCES	1
SAUDI PHARMACEUTICAL JOURNAL	1
SCANDINAVIAN JOURNAL OF GASTROENTEROLOGY	1
SCIENCE OF ADVANCED MATERIALS	1
SEMINARS IN HEMATOLOGY	1
SINGAPORE MEDICAL JOURNAL	1
SKELETAL BIOLOGY AND MEDICINE	1
SKELETAL BIOLOGY AND MEDICINE II BONE AND CARTILAGE HOMEOSTASIS AND BONE DISEASE	1
SPINE	1
SPRINGER SERIES IN BIOMATERIALS SCIENCE AND ENGINEERING	1
STEM CELLS	1
STEM CELLS IN CLINICAL APPLICATIONS	1
STEM CELLS TRANSLATIONAL MEDICINE	1
STURKIE S AVIAN PHYSIOLOGY 6TH EDITION	1
SUDAN JOURNAL OF MEDICAL SCIENCES	1
SUPPORTIVE CARE IN CANCER	1
SURGICAL AND RADIOLOGIC ANATOMY	1
SURGICAL CLINICS OF NORTH AMERICA	1
SURGICAL INNOVATION	1
SYSTEMIC LUPUS ERYTHEMATOSUS 5TH EDITION	1
TAIWANESE JOURNAL OF OBSTETRICS GYNECOLOGY	1
THEORETICAL BIOLOGY AND MEDICAL MODELLING	1
THERAPEUTIC ADVANCES IN MUSCULOSKELETAL DISEASE	1
THERAPEUTIC ADVANCES IN RESPIRATORY DISEASE	1
THORACIC AND CARDIOVASCULAR SURGEON	1
THROMBOSIS AND HAEMOSTASIS	1
TISSUE ANTIGENS	1
TISSUE CELL	1
TISSUE ENGINEERING	1
TISSUE ENGINEERING PART A	1
TOPICS IN COMPANION ANIMAL MEDICINE	1
TOPICS IN GERIATRIC REHABILITATION	1
TOXICOLOGIC PATHOLOGY	1
TRADITIONAL MEDICINE RESEARCH	1
TRANSFUSION CLINIQUE ET BIOLOGIQUE	1
TRANSLATIONAL CANCER RESEARCH	1
TRAUMA MONTHLY	1
TROPICAL MEDICINE INTERNATIONAL HEALTH	1
TURKISH JOURNAL OF HEMATOLOGY	1
TURKISH JOURNAL OF MEDICAL SCIENCES	1
TURKISH JOURNAL OF NEUROLOGY	1
TURKISH JOURNAL OF VETERINARY ANIMAL SCIENCES	1
TURKIYE KLINIKLERI TIP BILIMLERI DERGISI	1
ULTRASCHALL IN DER MEDIZIN	1
UPSALA JOURNAL OF MEDICAL SCIENCES	1
VIRCHOWS ARCHIV	1
VLAAMS DIERGENEESKUNDIG TIJDSCHRIFT	1
VOX SANGUINIS	1
WEAR OF ORTHOPAEDIC IMPLANTS AND ARTIFICIAL JOINTS	1
WEST INDIAN MEDICAL JOURNAL	1
WESTERN JOURNAL OF MEDICINE	1
WORLD JOURNAL OF HEPATOLOGY	1
WORLD JOURNAL OF NUCLEAR MEDICINE	1
WORLD JOURNAL OF RADIOLOGY	1
WORLD JOURNAL OF STEM CELLS	1
WORLDS POULTRY SCIENCE JOURNAL	1
ZEITSCHRIFT FUR GASTROENTEROLOGIE	1
(0 记录 (0.000%) 不包含所分析字段的数据。)	4183.6
	8367.2

[truncated: 2 more sheets: Research orientation, Radar map]
